# Supplementary material for: Microbiome legacy influences necrosis formation in Diplodia sapinea-infected Scots pine shoots
Source: Environ Microbiome. 2026 May 9;21:64. doi: 10.1186/s40793-026-00904-9 (PMC13162409; doi:10.1186/s40793-026-00904-9)
Supplement: Supplementary file 8 — Supplementary Material 8. [file 40793_2026_904_MOESM8_ESM.xlsx]

## Sheet: Taxon_table
Spec_No	Species	FREE-AGAR-INTACT				FREE-AGAR-NECRO				FREE-DS-NECRO				BAG-AGAR-INTACT				BAG-AGAR-NECRO				BAG-DS-NECRO				SUM_read	%_reads	Kingdom	Phylum	Class	Order	Family	Genus	Species	Whole_taxonomy	notes	Lifestyles_more_category	Lifestyles_ppath_sapro_endo_sydow_other_uncertain	primary_lifestyle	Secondary_lifestyle	Comment_on_lifestyle_template	Endophytic_interaction_capability_template	Plant_pathogenic_capacity_template	Decay_substrate_template	Decay_type_template	Aquatic_habitat_template	Animal_biotrophic_capacity_template	Specific_hosts	Growth_form_template
		Pin01	Pin02	Pin03	Pin04	Pin05	Pin06	Pin07	Pin08	Pin09	Pin10	Pin11	Pin12	Pin13	Pin14	Pin15	Pin16	Pin17	Pin18	Pin19	Pin20	Pin21	Pin22	Pin23	Pin24
SP001	Diplodia_sapinea	0	0	0	0	0	0	0	0	7	1400	805	786	0	0	0	0	0	0	0	0	2070	5	216	2351	7640	7.70596	Fungi	Ascomycota	Dothideomycetes	Botryosphaeriales	Botryosphaeriaceae	Diplodia	Diplodia_sapinea	Fungi;Ascomycota;Dothideomycetes;Botryosphaeriales;Botryosphaeriaceae;Diplodia;Diplodia;Diplodia_sapinea		plant_pathogen	plant_pathogen	plant_pathogen	litter_saprotroph			leaf/fruit/seed_pathogen	leaf/fruit/seed		partly_aquatic			filamentous_mycelium
SP002	Sydowia_polyspora	129	210	189	134	75	153	293	286	197	651	531	311	239	180	162	165	299	161	256	1028	290	34	206	309	6488	6.54402	Fungi	Ascomycota	Dothideomycetes	Dothideales	Dothideaceae	Sydowia	Sydowia_polyspora	Fungi;Ascomycota;Dothideomycetes;Dothideales;Dothideaceae;Sydowia;Sydowia;Sydowia_polyspora		Sydowia	Sydowia	wood_saprotroph	plant_pathogen		no_endophytic_capacity	leaf/fruit/seed_pathogen	wood,leaf/fruit/seed		non-aquatic			filamentous_mycelium
SP003	Fungi_sp	102	204	236	306	187	117	230	266	126	260	275	196	81	132	142	261	145	227	93	460	177	317	393	133	5066	5.10974	Fungi	Fungi_phy_Incertae_sedis	Fungi_cls_Incertae_sedis	Fungi_ord_Incertae_sedis	Fungi_fam_Incertae_sedis	Fungi_gen_Incertae_sedis	Fungi_sp	Fungi;Fungi_phy_Incertae_sedis;Fungi_cls_Incertae_sedis;Fungi_ord_Incertae_sedis;Fungi_fam_Incertae_sedis;Fungi_gen_Incertae_sedis;Fungi_gen_Incertae_sedis;Fungi_sp		uncertain	uncertain
SP004	Coleosporium_tussilaginis	0	98	0	0	234	0	0	0	0	0	0	0	452	150	96	0	738	189	550	0	0	0	0	0	2507	2.52865	Fungi	Basidiomycota	Pucciniomycetes	Pucciniales	Coleosporiaceae	Coleosporium	Coleosporium_tussilaginis	Fungi;Basidiomycota;Pucciniomycetes;Pucciniales;Coleosporiaceae;Coleosporium;Coleosporium;Coleosporium_tussilaginis		plant_pathogen	plant_pathogen	plant_pathogen		obligate_plant_pathogen	no_endophytic_capacity	leaf/fruit/seed_pathogen			non-aquatic			filamentous_mycelium
SP005	Aureobasidium_pullulans	129	141	66	53	111	52	60	112	87	188	145	130	90	92	79	87	121	63	114	247	85	0	38	104	2394	2.41467	Fungi	Ascomycota	Dothideomycetes	Dothideales	Saccotheciaceae	Aureobasidium	Aureobasidium_pullulans	Fungi;Ascomycota;Dothideomycetes;Dothideales;Saccotheciaceae;Aureobasidium;Aureobasidium;Aureobasidium_pullulans		endophyte	endophyte	sooty_mold	litter_saprotroph	hyperviariable	foliar_endophyte	leaf/fruit/seed_pathogen	leaf/fruit/seed,roots,animal_material,sugar-rich_substrates		partly_aquatic	animal_parasite		dimorphic_yeast
SP006	Heterocephalacria_sp	8	54	99	12	0	57	55	32	231	0	0	0	281	142	143	28	217	130	9	59	0	0	0	0	1557	1.57044	Fungi	Basidiomycota	Tremellomycetes	Filobasidiales	Filobasidiaceae	Heterocephalacria	Heterocephalacria_sp	Fungi;Basidiomycota;Tremellomycetes;Filobasidiales;Filobasidiaceae;Heterocephalacria;Heterocephalacria;Heterocephalacria_sp	MN066369 Heterocephalacria sp. CBS 8634, 100% similarity	lichen_myco_parasite	other	lichen_parasite	fungal_decomposer				fungal_material,algal_material		partly_aquatic			yeast
SP007	Pucciniomycetes_sp	77	4	167	27	39	10	89	119	241	0	0	0	63	169	62	59	60	280	0	0	0	0	0	0	1466	1.47866	Fungi	Basidiomycota	Pucciniomycetes	Pucciniomycetes_ord_Incertae_sedis	Pucciniomycetes_fam_Incertae_sedis	Pucciniomycetes_gen_Incertae_sedis	Pucciniomycetes_sp	Fungi;Basidiomycota;Pucciniomycetes;Pucciniomycetes_ord_Incertae_sedis;Pucciniomycetes_fam_Incertae_sedis;Pucciniomycetes_gen_Incertae_sedis;Pucciniomycetes_gen_Incertae_sedis;Pucciniomycetes_sp		uncertain	uncertain
SP008	Phoma_sp	0	0	0	0	0	0	0	0	0	0	65	0	0	0	0	0	0	0	0	0	108	714	551	0	1438	1.45042	Fungi	Ascomycota	Dothideomycetes	Pleosporales	Didymellaceae	Phoma	Phoma_sp	Fungi;Ascomycota;Dothideomycetes;Pleosporales;Didymellaceae;Phoma;Phoma;Phoma_sp		endophyte	endophyte	plant_pathogen	litter_saprotroph	hypervariable	foliar_endophyte	leaf/fruit/seed_pathogen	leaf/fruit/seed,roots,soil	soft_rot	partly_aquatic			filamentous_mycelium
SP009	Dothideales_sp	95	7	11	0	47	33	12	23	12	49	37	16	102	488	20	7	44	304	20	56	14	0	13	15	1425	1.4373	Fungi	Ascomycota	Dothideomycetes	Dothideales	Dothideales_fam_Incertae_sedis	Dothideales_gen_Incertae_sedis	Dothideales_sp	Fungi;Ascomycota;Dothideomycetes;Dothideales;Dothideales_fam_Incertae_sedis;Dothideales_gen_Incertae_sedis;Dothideales_gen_Incertae_sedis;Dothideales_sp		uncertain	uncertain
SP010	Helotiales_sp	15	193	50	68	57	13	242	22	119	37	67	102	41	47	29	41	34	32	56	45	18	16	22	26	1392	1.40402	Fungi	Ascomycota	Leotiomycetes	Helotiales	Helotiales_fam_Incertae_sedis	Helotiales_gen_Incertae_sedis	Helotiales_sp	Fungi;Ascomycota;Leotiomycetes;Helotiales;Helotiales_fam_Incertae_sedis;Helotiales_gen_Incertae_sedis;Helotiales_gen_Incertae_sedis;Helotiales_sp		uncertain	uncertain
SP011	Phaeomoniella_sp	188	0	0	96	179	152	0	56	305	0	0	0	0	0	0	0	0	199	0	0	0	0	0	0	1175	1.18514	Fungi	Ascomycota	Eurotiomycetes	Phaeomoniellales	Celotheliaceae	Phaeomoniella	Phaeomoniella_sp	Fungi;Ascomycota;Eurotiomycetes;Phaeomoniellales;Celotheliaceae;Phaeomoniella;Phaeomoniella;Phaeomoniella_sp		plant_pathogen	plant_pathogen	plant_pathogen				leaf/fruit/seed_pathogen			non-aquatic			dimorphic_yeast
SP012	Ascomycota_sp	27	105	75	101	38	32	45	101	59	22	32	20	117	48	29	47	36	24	20	61	24	27	31	22	1143	1.15287	Fungi	Ascomycota	Ascomycota_cls_Incertae_sedis	Ascomycota_ord_Incertae_sedis	Ascomycota_fam_Incertae_sedis	Ascomycota_gen_Incertae_sedis	Ascomycota_sp	Fungi;Ascomycota;Ascomycota_cls_Incertae_sedis;Ascomycota_ord_Incertae_sedis;Ascomycota_fam_Incertae_sedis;Ascomycota_gen_Incertae_sedis;Ascomycota_gen_Incertae_sedis;Ascomycota_sp		uncertain	uncertain
SP013	Capnodiales_sp	18	22	122	36	16	24	122	65	30	7	17	6	228	54	32	58	61	16	8	50	31	0	22	48	1093	1.10244	Fungi	Ascomycota	Dothideomycetes	Capnodiales	Capnodiales_fam_Incertae_sedis	Capnodiales_gen_Incertae_sedis	Capnodiales_sp	Fungi;Ascomycota;Dothideomycetes;Capnodiales;Capnodiales_fam_Incertae_sedis;Capnodiales_gen_Incertae_sedis;Capnodiales_gen_Incertae_sedis;Capnodiales_sp		uncertain	uncertain
SP014	Cladosporium_herbarum	0	0	0	0	0	0	0	0	144	429	209	0	0	0	0	0	256	0	0	0	0	0	0	0	1038	1.04696	Fungi	Ascomycota	Dothideomycetes	Cladosporiales	Cladosporiaceae	Cladosporium	Cladosporium_herbarum	Fungi;Ascomycota;Dothideomycetes;Cladosporiales;Cladosporiaceae;Cladosporium;Cladosporium;Cladosporium_herbarum		endophyte	endophyte	litter_saprotroph	plant_pathogen	hypervariable	foliar_endophyte	leaf/fruit/seed_pathogen	wood,leaf/fruit/seed,soil,dung,animal_material		partly_aquatic	animal_parasite		filamentous_mycelium
SP015	Alternaria_sp	5	15	11	12	0	6	0	17	8	19	60	535	13	0	3	4	13	0	0	34	17	36	39	14	861	0.868434	Fungi	Ascomycota	Dothideomycetes	Pleosporales	Pleosporaceae	Alternaria	Alternaria_sp	Fungi;Ascomycota;Dothideomycetes;Pleosporales;Pleosporaceae;Alternaria;Alternaria;Alternaria_sp		endophyte	endophyte	plant_pathogen	litter_saprotroph		foliar_endophyte	leaf/fruit/seed_pathogen	leaf/fruit/seed	soft_rot	partly_aquatic			filamentous_mycelium
SP016	Didymella_macrostoma	0	0	0	0	0	0	0	0	0	0	138	0	0	0	0	0	0	0	0	0	187	269	252	0	846	0.853304	Fungi	Ascomycota	Dothideomycetes	Pleosporales	Didymellaceae	Didymella	Didymella_macrostoma	Fungi;Ascomycota;Dothideomycetes;Pleosporales;Didymellaceae;Didymella;Didymella;Didymella_macrostoma		plant_pathogen	plant_pathogen	plant_pathogen	litter_saprotroph	hypervariable		leaf/fruit/seed_pathogen	leaf/fruit/seed,roots,soil,animal_material		partly_aquatic	animal_parasite		filamentous_mycelium
SP017	Aureobasidium_sp	21	34	25	11	30	22	24	57	69	70	70	39	17	0	26	30	44	20	22	115	33	0	20	21	820	0.82708	Fungi	Ascomycota	Dothideomycetes	Dothideales	Saccotheciaceae	Aureobasidium	Aureobasidium_sp	Fungi;Ascomycota;Dothideomycetes;Dothideales;Saccotheciaceae;Aureobasidium;Aureobasidium;Aureobasidium_sp		endophyte	endophyte	sooty_mold	litter_saprotroph	hyperviariable	foliar_endophyte	leaf/fruit/seed_pathogen	leaf/fruit/seed,roots,animal_material,sugar-rich_substrates		partly_aquatic	animal_parasite		dimorphic_yeast
SP018	Tremellomycetes_sp	0	0	76	0	0	0	178	0	26	0	0	0	44	0	30	0	167	219	0	0	0	0	0	0	740	0.746389	Fungi	Basidiomycota	Tremellomycetes	Tremellomycetes_ord_Incertae_sedis	Tremellomycetes_fam_Incertae_sedis	Tremellomycetes_gen_Incertae_sedis	Tremellomycetes_sp	Fungi;Basidiomycota;Tremellomycetes;Tremellomycetes_ord_Incertae_sedis;Tremellomycetes_fam_Incertae_sedis;Tremellomycetes_gen_Incertae_sedis;Tremellomycetes_gen_Incertae_sedis;Tremellomycetes_sp		uncertain	uncertain
SP019	Taphrina_sp	43	76	0	28	64	50	8	133	72	0	0	0	0	45	44	4	0	0	0	84	0	0	0	0	651	0.656621	Fungi	Ascomycota	Taphrinomycetes	Taphrinales	Taphrinaceae	Taphrina	Taphrina_sp	Fungi;Ascomycota;Taphrinomycetes;Taphrinales;Taphrinaceae;Taphrina;Taphrina;Taphrina_sp		plant_pathogen	plant_pathogen	plant_pathogen				leaf/fruit/seed_pathogen			non-aquatic			dimorphic_yeast
SP020	Boeremia_exigua	0	0	0	0	0	0	0	0	0	0	33	0	0	0	0	0	0	0	0	0	57	291	217	0	598	0.603163	Fungi	Ascomycota	Dothideomycetes	Pleosporales	Didymellaceae	Boeremia	Boeremia_exigua	Fungi;Ascomycota;Dothideomycetes;Pleosporales;Didymellaceae;Boeremia;Boeremia;Boeremia_exigua		endophyte	endophyte	plant_pathogen	foliar_endophyte		foliar_endophyte	leaf/fruit/seed_pathogen	leaf/fruit/seed		partly_aquatic			filamentous_mycelium
SP021	Arthoniomycetes_sp	14	34	35	52	7	7	37	59	15	0	0	0	44	46	109	33	10	6	0	43	0	0	0	0	551	0.555757	Fungi	Ascomycota	Arthoniomycetes	Arthoniomycetes_ord_Incertae_sedis	Arthoniomycetes_fam_Incertae_sedis	Arthoniomycetes_gen_Incertae_sedis	Arthoniomycetes_sp	Fungi;Ascomycota;Arthoniomycetes;Arthoniomycetes_ord_Incertae_sedis;Arthoniomycetes_fam_Incertae_sedis;Arthoniomycetes_gen_Incertae_sedis;Arthoniomycetes_gen_Incertae_sedis;Arthoniomycetes_sp		uncertain	uncertain
SP022	Fusarium_oxysporum	16	21	15	10	12	11	0	20	15	26	36	25	28	0	26	16	33	12	16	66	33	19	30	39	525	0.529533	Fungi	Ascomycota	Sordariomycetes	Hypocreales	Nectriaceae	Fusarium	Fusarium_oxysporum	Fungi;Ascomycota;Sordariomycetes;Hypocreales;Nectriaceae;Fusarium;Fusarium;Fusarium_oxysporum		endophyte	endophyte	plant_pathogen	litter_saprotroph	hypervariable,_saprotroph,_pathogen,damping-off_pathogen	foliar_endophyte	leaf/fruit/seed_pathogen	leaf/fruit/seed,roots,soil,animal_material	soft_rot	partly_aquatic	opportunistic_human_parasite		filamentous_mycelium
SP023	Ectophoma_multirostrata	0	0	0	0	0	0	0	0	0	0	35	0	0	0	0	0	0	0	0	0	0	212	211	0	458	0.461954	Fungi	Ascomycota	Dothideomycetes	Pleosporales	Didymellaceae	Ectophoma	Ectophoma_multirostrata	Fungi;Ascomycota;Dothideomycetes;Pleosporales;Didymellaceae;Ectophoma;Ectophoma;Ectophoma_multirostrata		saprotroph	saprotroph	soil_saprotroph					soil					filamentous_mycelium
SP024	Botryosphaeria_dothidea	44	19	0	0	0	0	0	0	0	84	30	63	0	0	0	0	0	0	0	0	68	0	9	138	455	0.458928	Fungi	Ascomycota	Dothideomycetes	Botryosphaeriales	Botryosphaeriaceae	Botryosphaeria	Botryosphaeria_dothidea	Fungi;Ascomycota;Dothideomycetes;Botryosphaeriales;Botryosphaeriaceae;Botryosphaeria;Botryosphaeria;Botryosphaeria_dothidea		endophyte	endophyte	plant_pathogen	litter_saprotroph		foliar_endophyte	leaf/fruit/seed_pathogen	leaf/fruit/seed		non-aquatic			filamentous_mycelium
SP025	Chaetothyriales_sp	80	40	12	12	47	56	46	42	24	0	0	0	17	17	3	10	4	8	0	16	0	0	0	0	434	0.437747	Fungi	Ascomycota	Eurotiomycetes	Chaetothyriales	Chaetothyriales_fam_Incertae_sedis	Chaetothyriales_gen_Incertae_sedis	Chaetothyriales_sp	Fungi;Ascomycota;Eurotiomycetes;Chaetothyriales;Chaetothyriales_fam_Incertae_sedis;Chaetothyriales_gen_Incertae_sedis;Chaetothyriales_gen_Incertae_sedis;Chaetothyriales_sp		uncertain	uncertain
SP026	Dothioraceae_sp	6	9	10	4	9	10	10	0	19	66	45	30	3	4	8	6	25	10	13	74	26	0	23	16	426	0.429678	Fungi	Ascomycota	Dothideomycetes	Dothideales	Dothioraceae	Dothioraceae_gen_Incertae_sedis	Dothioraceae_sp	Fungi;Ascomycota;Dothideomycetes;Dothideales;Dothioraceae;Dothioraceae_gen_Incertae_sedis;Dothioraceae_gen_Incertae_sedis;Dothioraceae_sp		uncertain	uncertain
SP027	Cryptococcus_sp	0	16	0	0	0	0	0	0	0	0	0	0	0	0	0	0	0	405	0	0	0	0	0	0	421	0.424635	Fungi	Basidiomycota	Tremellomycetes	Tremellales	Cryptococcaceae	Cryptococcus	Cryptococcus_sp	Fungi;Basidiomycota;Tremellomycetes;Tremellales;Cryptococcaceae;Cryptococcus;Cryptococcus;Cryptococcus_sp		endophyte	endophyte	unspecified_saprotroph	foliar_endophyte	hypervariable	foliar_endophyte		leaf/fruit/seed,soil,dung,animal_material		partly_aquatic	animal-associated/opportunistic_human_parasite		yeast
SP028	Stagonosporopsis_cucurbitacearum	0	0	0	0	0	0	0	0	0	0	40	0	0	0	0	0	0	0	0	0	0	225	154	0	419	0.422618	Fungi	Ascomycota	Dothideomycetes	Pleosporales	Didymellaceae	Stagonosporopsis	Stagonosporopsis_cucurbitacearum	Fungi;Ascomycota;Dothideomycetes;Pleosporales;Didymellaceae;Stagonosporopsis;Stagonosporopsis;Stagonosporopsis_cucurbitacearum		plant_pathogen	plant_pathogen	plant_pathogen				leaf/fruit/seed_pathogen			partly_aquatic			filamentous_mycelium
SP029	Hormonema_sp	5	4	5	2	8	10	9	15	10	45	50	28	11	5	6	5	30	12	13	49	28	10	26	26	412	0.415557	Fungi	Ascomycota	Dothideomycetes	Dothideales	Dothideales_fam_Incertae_sedis	Hormonema	Hormonema_sp	Fungi;Ascomycota;Dothideomycetes;Dothideales;Dothideales_fam_Incertae_sedis;Hormonema;Hormonema;Hormonema_sp		saprotroph	saprotroph	unspecified_saprotroph	animal_decomposer		no_endophytic_capacity		animal_material	other	non-aquatic	animal-associated/opportunistic_human_parasite		dimorphic_yeast
SP030	Alternaria_alternata	0	10	3	8	0	0	0	4	4	0	22	300	7	0	0	0	2	0	0	8	8	18	16	0	410	0.41354	Fungi	Ascomycota	Dothideomycetes	Pleosporales	Pleosporaceae	Alternaria	Alternaria_alternata	Fungi;Ascomycota;Dothideomycetes;Pleosporales;Pleosporaceae;Alternaria;Alternaria;Alternaria_alternata		endophyte	endophyte	plant_pathogen	litter_saprotroph		foliar_endophyte	leaf/fruit/seed_pathogen	leaf/fruit/seed	soft_rot	partly_aquatic			filamentous_mycelium
SP031	Epicoccum_nigrum	0	0	0	0	31	0	0	0	0	0	69	0	0	0	0	0	0	0	0	0	66	98	144	0	408	0.411523	Fungi	Ascomycota	Dothideomycetes	Pleosporales	Didymellaceae	Epicoccum	Epicoccum_nigrum	Fungi;Ascomycota;Dothideomycetes;Pleosporales;Didymellaceae;Epicoccum;Epicoccum;Epicoccum_nigrum		endophyte	endophyte	plant_pathogen	litter_saprotroph		foliar_endophyte	leaf/fruit/seed_pathogen	leaf/fruit/seed		partly_aquatic			filamentous_mycelium
SP032	Cladosporium_sp	0	74	12	15	15	24	13	12	48	0	0	0	20	0	0	0	22	76	56	0	0	0	0	0	387	0.390341	Fungi	Ascomycota	Dothideomycetes	Cladosporiales	Cladosporiaceae	Cladosporium	Cladosporium_sp	Fungi;Ascomycota;Dothideomycetes;Cladosporiales;Cladosporiaceae;Cladosporium;Cladosporium;Cladosporium_sp		endophyte	endophyte	litter_saprotroph	plant_pathogen	hypervariable	foliar_endophyte	leaf/fruit/seed_pathogen	wood,leaf/fruit/seed,soil,dung,animal_material		partly_aquatic	animal_parasite		filamentous_mycelium
SP033	Lobothallia_cheresina	0	15	20	115	18	0	27	62	20	0	0	0	2	89	0	9	0	0	0	10	0	0	0	0	387	0.390341	Fungi	Ascomycota	Lecanoromycetes	Pertusariales	Megasporaceae	Lobothallia	Lobothallia_cheresina	Fungi;Ascomycota;Lecanoromycetes;Pertusariales;Megasporaceae;Lobothallia;Lobothallia;Lobothallia_cheresina		lichenized	other	lichenized							non-aquatic			thallus_photosynthetic
SP034	Didymella_glomerata	0	0	0	0	0	0	0	0	0	0	51	0	0	0	0	0	0	0	0	0	0	194	140	0	385	0.388324	Fungi	Ascomycota	Dothideomycetes	Pleosporales	Didymellaceae	Didymella	Didymella_glomerata	Fungi;Ascomycota;Dothideomycetes;Pleosporales;Didymellaceae;Didymella;Didymella;Didymella_glomerata		plant_pathogen	plant_pathogen	plant_pathogen	litter_saprotroph	hypervariable		leaf/fruit/seed_pathogen	leaf/fruit/seed,roots,soil,animal_material		partly_aquatic	animal_parasite		filamentous_mycelium
SP035	Lophium_sp	0	0	0	0	0	0	0	0	0	0	10	368	0	0	0	0	0	0	0	0	0	0	0	0	378	0.381264	Fungi	Ascomycota	Dothideomycetes	Mytilinidiales	Mytilinidiaceae	Lophium	Lophium_sp	Fungi;Ascomycota;Dothideomycetes;Mytilinidiales;Mytilinidiaceae;Lophium;Lophium;Lophium_sp		saprotroph	saprotroph	litter_saprotroph					leaf/fruit/seed		non-aquatic			filamentous_mycelium
SP036	Hormonema_macrosporum	5	4	5	6	5	6	9	7	13	61	53	27	9	2	1	5	20	14	6	57	17	0	18	23	373	0.37622	Fungi	Ascomycota	Dothideomycetes	Dothideales	Dothideales_fam_Incertae_sedis	Hormonema	Hormonema_macrosporum	Fungi;Ascomycota;Dothideomycetes;Dothideales;Dothideales_fam_Incertae_sedis;Hormonema;Hormonema;Hormonema_macrosporum		saprotroph	saprotroph	unspecified_saprotroph	animal_decomposer		no_endophytic_capacity		animal_material	other	non-aquatic	animal-associated/opportunistic_human_parasite		dimorphic_yeast
SP037	Dothiora_sp	19	4	3	2	15	11	10	13	11	38	38	20	0	3	28	19	21	14	7	41	18	0	9	24	368	0.371177	Fungi	Ascomycota	Dothideomycetes	Dothideales	Dothideaceae	Dothiora	Dothiora_sp	Fungi;Ascomycota;Dothideomycetes;Dothideales;Dothideaceae;Dothiora;Dothiora;Dothiora_sp		saprotroph	saprotroph	wood_saprotroph			no_endophytic_capacity		wood		non-aquatic			filamentous_mycelium
SP038	Phoma_herbarum	0	0	0	0	0	0	0	0	0	0	16	0	0	0	0	0	0	0	0	0	35	182	135	0	368	0.371177	Fungi	Ascomycota	Dothideomycetes	Pleosporales	Didymellaceae	Phoma	Phoma_herbarum	Fungi;Ascomycota;Dothideomycetes;Pleosporales;Didymellaceae;Phoma;Phoma;Phoma_herbarum		endophyte	endophyte	plant_pathogen	litter_saprotroph	hypervariable	foliar_endophyte	leaf/fruit/seed_pathogen	leaf/fruit/seed,roots,soil	soft_rot	partly_aquatic			filamentous_mycelium
SP039	Malassezia_sp	0	0	0	0	25	0	0	9	41	11	0	11	16	96	13	59	0	22	0	63	0	0	0	0	366	0.36916	Fungi	Basidiomycota	Malasseziomycetes	Malasseziales	Malasseziaceae	Malassezia	Malassezia_sp	Fungi;Basidiomycota;Malasseziomycetes;Malasseziales;Malasseziaceae;Malassezia;Malassezia;Malassezia_sp		saprotroph	saprotroph	soil_saprotroph	root-associated		root-associated	root-associated	roots,soil		partly_aquatic	animal-associated/opportunistic_human_parasite		yeast
SP040	Epicoccum_sp	0	0	0	0	0	0	0	0	0	0	36	0	0	0	0	0	0	0	0	0	37	127	117	0	317	0.319737	Fungi	Ascomycota	Dothideomycetes	Pleosporales	Didymellaceae	Epicoccum	Epicoccum_sp	Fungi;Ascomycota;Dothideomycetes;Pleosporales;Didymellaceae;Epicoccum;Epicoccum;Epicoccum_sp		endophyte	endophyte	plant_pathogen	litter_saprotroph		foliar_endophyte	leaf/fruit/seed_pathogen	leaf/fruit/seed		partly_aquatic			filamentous_mycelium
SP041	Penicillium_sp	4	14	8	17	9	12	17	0	0	36	28	15	19	0	0	7	19	4	0	12	23	0	26	27	297	0.299564	Fungi	Ascomycota	Eurotiomycetes	Eurotiales	Aspergillaceae	Penicillium	Penicillium_sp	Fungi;Ascomycota;Eurotiomycetes;Eurotiales;Aspergillaceae;Penicillium;Penicillium;Penicillium_sp		endophyte	endophyte	unspecified_saprotroph	foliar_endophyte	toxin-producing,animal_parasite_some_species,mycoparasite_some_species	foliar_endophyte		soil	mold	partly_aquatic	opportunistic_human_parasite		filamentous_mycelium
SP042	Sympoventuriaceae_sp	0	0	0	165	0	36	0	0	96	0	0	0	0	0	0	0	0	0	0	0	0	0	0	0	297	0.299564	Fungi	Ascomycota	Dothideomycetes	Venturiales	Sympoventuriaceae	Sympoventuriaceae_gen_Incertae_sedis	Sympoventuriaceae_sp	Fungi;Ascomycota;Dothideomycetes;Venturiales;Sympoventuriaceae;Sympoventuriaceae_gen_Incertae_sedis;Sympoventuriaceae_gen_Incertae_sedis;Sympoventuriaceae_sp		uncertain	uncertain
SP043	Didymellaceae_sp	0	0	0	0	0	0	0	0	0	0	13	0	0	0	0	0	0	0	0	0	18	140	121	0	292	0.294521	Fungi	Ascomycota	Dothideomycetes	Pleosporales	Didymellaceae	Didymellaceae_gen_Incertae_sedis	Didymellaceae_sp	Fungi;Ascomycota;Dothideomycetes;Pleosporales;Didymellaceae;Didymellaceae_gen_Incertae_sedis;Didymellaceae_gen_Incertae_sedis;Didymellaceae_sp		uncertain	uncertain
SP044	Filobasidiales_sp	0	19	16	0	0	20	0	0	17	0	0	0	72	29	48	8	18	18	0	15	0	0	0	0	280	0.282417	Fungi	Basidiomycota	Tremellomycetes	Filobasidiales	Filobasidiales_fam_Incertae_sedis	Filobasidiales_gen_Incertae_sedis	Filobasidiales_sp	Fungi;Basidiomycota;Tremellomycetes;Filobasidiales;Filobasidiales_fam_Incertae_sedis;Filobasidiales_gen_Incertae_sedis;Filobasidiales_gen_Incertae_sedis;Filobasidiales_sp		uncertain	uncertain
SP045	Didymella_sp	0	0	0	0	0	0	0	0	0	0	17	0	0	0	0	0	0	0	0	0	22	122	94	0	255	0.257202	Fungi	Ascomycota	Dothideomycetes	Pleosporales	Didymellaceae	Didymella	Didymella_sp	Fungi;Ascomycota;Dothideomycetes;Pleosporales;Didymellaceae;Didymella;Didymella;Didymella_sp		plant_pathogen	plant_pathogen	plant_pathogen	litter_saprotroph	hypervariable		leaf/fruit/seed_pathogen	leaf/fruit/seed,roots,soil,animal_material		partly_aquatic	animal_parasite		filamentous_mycelium
SP046	Microsphaeropsis_olivacea	0	0	0	0	0	0	0	0	0	0	9	0	0	0	0	0	0	0	0	0	0	124	119	0	252	0.254176	Fungi	Ascomycota	Dothideomycetes	Pleosporales	Microsphaeropsidaceae	Microsphaeropsis	Microsphaeropsis_olivacea	Fungi;Ascomycota;Dothideomycetes;Pleosporales;Microsphaeropsidaceae;Microsphaeropsis;Microsphaeropsis;Microsphaeropsis_olivacea		endophyte	endophyte	unspecified_pathotroph	unspecified_saprotroph	hypervariable,_saprobes,pathogen_of_both_plants_and_animals,lichenicolous,terrestrial,worldwide	foliar_endophyte	leaf/fruit/seed_pathogen	leaf/fruit/seed,algal_material,fungal_material,animal_material		partly_marine_(partly_non-aquatic)	opportunistic_human_parasite		filamentous_mycelium
SP047	Fonsecazyma_sp	0	0	49	0	0	0	56	0	61	6	0	0	4	0	11	0	4	52	0	0	0	0	0	0	243	0.245098	Fungi	Basidiomycota	Tremellomycetes	Tremellales	Bulleraceae	Fonsecazyma	Fonsecazyma_sp	Fungi;Basidiomycota;Tremellomycetes;Tremellales;Bulleraceae;Fonsecazyma;Fonsecazyma;Fonsecazyma_sp		saprotroph	saprotroph	unspecified_saprotroph							non-aquatic			yeast
SP048	Dothideomycetes_sp	0	20	17	12	10	7	27	45	4	0	0	0	33	0	16	29	0	0	0	13	0	0	9	0	242	0.244089	Fungi	Ascomycota	Dothideomycetes	Dothideomycetes_ord_Incertae_sedis	Dothideomycetes_fam_Incertae_sedis	Dothideomycetes_gen_Incertae_sedis	Dothideomycetes_sp	Fungi;Ascomycota;Dothideomycetes;Dothideomycetes_ord_Incertae_sedis;Dothideomycetes_fam_Incertae_sedis;Dothideomycetes_gen_Incertae_sedis;Dothideomycetes_gen_Incertae_sedis;Dothideomycetes_sp		uncertain	uncertain
SP049	Colletotrichum_sp	0	7	5	6	8	0	0	0	0	24	15	18	17	0	0	0	0	0	0	35	24	27	34	0	220	0.221899	Fungi	Ascomycota	Sordariomycetes	Glomerellales	Glomerellaceae	Colletotrichum	Colletotrichum_sp	Fungi;Ascomycota;Sordariomycetes;Glomerellales;Glomerellaceae;Colletotrichum;Colletotrichum;Colletotrichum_sp		endophyte	endophyte	plant_pathogen	litter_saprotroph		foliar_endophyte	leaf/fruit/seed_pathogen	leaf/fruit/seed					filamentous_mycelium
SP050	Cladophialophora_sp	14	13	25	7	7	5	0	35	7	0	7	0	17	0	48	8	5	6	0	15	0	0	0	0	219	0.220891	Fungi	Ascomycota	Eurotiomycetes	Chaetothyriales	Herpotrichiellaceae	Cladophialophora	Cladophialophora_sp	Fungi;Ascomycota;Eurotiomycetes;Chaetothyriales;Herpotrichiellaceae;Cladophialophora;Cladophialophora;Cladophialophora_sp		saprotroph	saprotroph	soil_saprotroph	root_endophyte_dark_septate	mycoparasite_some_species,animal_pathogen_some_species	root_endophyte_dark_septate		soil		non-aquatic	animal_parasite/opportunistic_human_parasite		dimorphic_yeast
SP051	Cladosporium_cladosporioides	0	41	11	12	4	11	0	0	18	0	0	0	27	0	0	0	14	49	30	0	0	0	0	0	217	0.218874	Fungi	Ascomycota	Dothideomycetes	Cladosporiales	Cladosporiaceae	Cladosporium	Cladosporium_cladosporioides	Fungi;Ascomycota;Dothideomycetes;Cladosporiales;Cladosporiaceae;Cladosporium;Cladosporium;Cladosporium_cladosporioides		endophyte	endophyte	litter_saprotroph	plant_pathogen	hypervariable	foliar_endophyte	leaf/fruit/seed_pathogen	wood,leaf/fruit/seed,soil,dung,animal_material		partly_aquatic	animal_parasite		filamentous_mycelium
SP052	Coniochaeta_sp	0	0	0	6	0	0	0	0	0	0	0	177	0	0	0	0	0	32	0	0	0	0	0	0	215	0.216856	Fungi	Ascomycota	Sordariomycetes	Coniochaetales	Coniochaetaceae	Coniochaeta	Coniochaeta_sp	Fungi;Ascomycota;Sordariomycetes;Coniochaetales;Coniochaetaceae;Coniochaeta;Coniochaeta;Coniochaeta_sp		endophyte	endophyte	unspecified_saprotroph	foliar_endophyte	hypervariable	foliar_endophyte	leaf/fruit/seed_pathogen	leaf/fruit/seed,soil,dung,animal_material		non-aquatic	animal_parasite		filamentous_mycelium
SP053	Tremellales_sp	0	0	0	0	0	0	0	0	0	0	0	0	0	0	0	0	0	205	0	0	0	0	0	0	205	0.20677	Fungi	Basidiomycota	Tremellomycetes	Tremellales	Tremellales_fam_Incertae_sedis	Tremellales_gen_Incertae_sedis	Tremellales_sp	Fungi;Basidiomycota;Tremellomycetes;Tremellales;Tremellales_fam_Incertae_sedis;Tremellales_gen_Incertae_sedis;Tremellales_gen_Incertae_sedis;Tremellales_sp		uncertain	uncertain
SP054	Botryosphaeria_stevensii	0	0	0	0	0	0	0	0	0	34	17	18	0	0	0	0	0	0	0	0	51	0	9	75	204	0.205761	Fungi	Ascomycota	Dothideomycetes	Botryosphaeriales	Botryosphaeriaceae	Botryosphaeria	Botryosphaeria_stevensii	Fungi;Ascomycota;Dothideomycetes;Botryosphaeriales;Botryosphaeriaceae;Botryosphaeria;Botryosphaeria;Botryosphaeria_stevensii		endophyte	endophyte	plant_pathogen	litter_saprotroph		foliar_endophyte	leaf/fruit/seed_pathogen	leaf/fruit/seed		non-aquatic			filamentous_mycelium
SP055	Drechslera_sp	0	0	18	0	0	0	0	0	0	0	135	0	0	0	0	0	0	0	0	0	0	22	12	0	187	0.188615	Fungi	Ascomycota	Dothideomycetes	Pleosporales	Pleosporaceae	Drechslera	Drechslera_sp	Fungi;Ascomycota;Dothideomycetes;Pleosporales;Pleosporaceae;Drechslera;Drechslera;Drechslera_sp		plant_pathogen	plant_pathogen	plant_pathogen				leaf/fruit/seed_pathogen			partly_aquatic			filamentous_mycelium
SP056	Glomeromycota_sp	3	5	6	0	2	4	6	4	10	17	19	11	7	0	4	0	4	3	5	43	12	0	9	12	186	0.187606	Fungi	Glomeromycota	Glomeromycota_cls_Incertae_sedis	Glomeromycota_ord_Incertae_sedis	Glomeromycota_fam_Incertae_sedis	Glomeromycota_gen_Incertae_sedis	Glomeromycota_sp	Fungi;Glomeromycota;Glomeromycota_cls_Incertae_sedis;Glomeromycota_ord_Incertae_sedis;Glomeromycota_fam_Incertae_sedis;Glomeromycota_gen_Incertae_sedis;Glomeromycota_gen_Incertae_sedis;Glomeromycota_sp		uncertain	uncertain
SP057	Basidiomycota_sp	0	0	3	10	12	0	0	32	34	0	15	0	0	0	0	1	26	50	0	0	0	0	0	0	183	0.18458	Fungi	Basidiomycota	Basidiomycota_cls_Incertae_sedis	Basidiomycota_ord_Incertae_sedis	Basidiomycota_fam_Incertae_sedis	Basidiomycota_gen_Incertae_sedis	Basidiomycota_sp	Fungi;Basidiomycota;Basidiomycota_cls_Incertae_sedis;Basidiomycota_ord_Incertae_sedis;Basidiomycota_fam_Incertae_sedis;Basidiomycota_gen_Incertae_sedis;Basidiomycota_gen_Incertae_sedis;Basidiomycota_sp		uncertain	uncertain
SP058	Phaeococcomyces_sp	9	14	21	16	38	11	9	11	4	0	0	0	14	4	0	3	10	0	0	14	0	0	0	0	178	0.179537	Fungi	Ascomycota	Arthoniomycetes	Lichenostigmatales	Phaeococcomycetaceae	Phaeococcomyces	Phaeococcomyces_sp	Fungi;Ascomycota;Arthoniomycetes;Lichenostigmatales;Phaeococcomycetaceae;Phaeococcomyces;Phaeococcomyces;Phaeococcomyces_sp		saprotroph	saprotroph	unspecified_saprotroph							non-aquatic			dimorphic_yeast
SP059	Coryneliales_sp	0	21	14	17	0	15	96	0	0	0	0	0	0	0	0	0	0	12	0	0	0	0	0	0	175	0.176511	Fungi	Ascomycota	Eurotiomycetes	Coryneliales	Coryneliales_fam_Incertae_sedis	Coryneliales_gen_Incertae_sedis	Coryneliales_sp	Fungi;Ascomycota;Eurotiomycetes;Coryneliales;Coryneliales_fam_Incertae_sedis;Coryneliales_gen_Incertae_sedis;Coryneliales_gen_Incertae_sedis;Coryneliales_sp		uncertain	uncertain
SP060	Lophodermium_sp	10	9	41	3	13	0	0	0	67	0	0	0	3	7	10	5	4	0	0	0	0	0	0	0	172	0.173485	Fungi	Ascomycota	Leotiomycetes	Rhytismatales	Rhytismataceae	Lophodermium	Lophodermium_sp	Fungi;Ascomycota;Leotiomycetes;Rhytismatales;Rhytismataceae;Lophodermium;Lophodermium;Lophodermium_sp		endophyte	endophyte	plant_pathogen	litter_saprotroph		foliar_endophyte	leaf/fruit/seed_pathogen	leaf/fruit/seed		partly_freshwater_(partly_non-aquatic)			filamentous_mycelium
SP061	Rhodotorula_sp	0	22	28	14	0	0	38	0	0	0	3	0	0	0	0	64	0	0	0	0	0	0	0	0	169	0.170459	Fungi	Basidiomycota	Microbotryomycetes	Sporidiobolales	Sporidiobolaceae	Rhodotorula	Rhodotorula_sp	Fungi;Basidiomycota;Microbotryomycetes;Sporidiobolales;Sporidiobolaceae;Rhodotorula;Rhodotorula;Rhodotorula_sp		endophyte	endophyte	unspecified_saprotroph	foliar_endophyte		foliar_endophyte				partly_aquatic	opportunistic_human_parasite		yeast
SP062	Alternaria_tenuissima	0	0	0	0	0	0	0	0	0	0	9	157	0	0	0	0	0	0	0	0	0	0	0	0	166	0.167433	Fungi	Ascomycota	Dothideomycetes	Pleosporales	Pleosporaceae	Alternaria	Alternaria_tenuissima	Fungi;Ascomycota;Dothideomycetes;Pleosporales;Pleosporaceae;Alternaria;Alternaria;Alternaria_tenuissima		endophyte	endophyte	plant_pathogen	litter_saprotroph		foliar_endophyte	leaf/fruit/seed_pathogen	leaf/fruit/seed	soft_rot	partly_aquatic			filamentous_mycelium
SP063	Herpotrichiellaceae_sp	7	11	9	20	15	11	10	7	7	0	0	0	20	0	7	5	0	4	9	21	0	0	0	0	163	0.164407	Fungi	Ascomycota	Eurotiomycetes	Chaetothyriales	Herpotrichiellaceae	Herpotrichiellaceae_gen_Incertae_sedis	Herpotrichiellaceae_sp	Fungi;Ascomycota;Eurotiomycetes;Chaetothyriales;Herpotrichiellaceae;Herpotrichiellaceae_gen_Incertae_sedis;Herpotrichiellaceae_gen_Incertae_sedis;Herpotrichiellaceae_sp		uncertain	uncertain
SP064	Genolevuria_sp	23	14	54	15	19	0	0	13	0	0	0	0	0	0	0	0	0	23	0	0	0	0	0	0	161	0.16239	Fungi	Basidiomycota	Tremellomycetes	Tremellales	Bulleraceae	Genolevuria	Genolevuria_sp	Fungi;Basidiomycota;Tremellomycetes;Tremellales;Bulleraceae;Genolevuria;Genolevuria;Genolevuria_sp		saprotroph	saprotroph	unspecified_saprotroph	epiphyte						non-aquatic			yeast
SP065	Scleroconidioma_sp	5	12	3	2	5	4	3	2	7	16	16	2	8	2	4	7	9	6	5	18	13	0	0	7	156	0.157347	Fungi	Ascomycota	Dothideomycetes	Dothideomycetes_ord_Incertae_sedis	Dothideomycetes_fam_Incertae_sedis	Scleroconidioma	Scleroconidioma_sp	Fungi;Ascomycota;Dothideomycetes;Dothideomycetes_ord_Incertae_sedis;Dothideomycetes_fam_Incertae_sedis;Scleroconidioma;Scleroconidioma;Scleroconidioma_sp		plant_pathogen	plant_pathogen	plant_pathogen	litter_saprotroph		no_endophytic_capacity	wood_pathogen	wood,leaf/fruit/seed		non-aquatic			filamentous_mycelium
SP066	Mollisia_sp	0	0	0	0	0	0	0	9	0	0	0	0	0	0	0	0	0	144	0	0	0	0	0	0	153	0.154321	Fungi	Ascomycota	Leotiomycetes	Helotiales	Mollisiaceae	Mollisia	Mollisia_sp	Fungi;Ascomycota;Leotiomycetes;Helotiales;Mollisiaceae;Mollisia;Mollisia;Mollisia_sp		endophyte	endophyte	plant_pathogen	litter_saprotroph		foliar_endophyte	leaf/fruit/seed_pathogen	leaf/fruit/seed	soft_rot	partly_freshwater_(partly_non-aquatic)			filamentous_mycelium
SP067	Kabatiella_sp	0	3	0	9	19	0	0	106	0	0	0	0	0	0	14	0	0	0	0	0	0	0	0	0	151	0.152304	Fungi	Ascomycota	Dothideomycetes	Dothideales	Saccotheciaceae	Kabatiella	Kabatiella_sp	Fungi;Ascomycota;Dothideomycetes;Dothideales;Saccotheciaceae;Kabatiella;Kabatiella;Kabatiella_sp		plant_pathogen	plant_pathogen	plant_pathogen	litter_saprotroph		no_endophytic_capacity	leaf/fruit/seed_pathogen	leaf/fruit/seed		non-aquatic			filamentous_mycelium
SP068	Coleosporium_bletiae	0	3	0	0	5	0	0	0	0	0	0	0	32	0	23	0	29	16	42	0	0	0	0	0	150	0.151295	Fungi	Basidiomycota	Pucciniomycetes	Pucciniales	Coleosporiaceae	Coleosporium	Coleosporium_bletiae	Fungi;Basidiomycota;Pucciniomycetes;Pucciniales;Coleosporiaceae;Coleosporium;Coleosporium;Coleosporium_bletiae		plant_pathogen	plant_pathogen	plant_pathogen		obligate_plant_pathogen	no_endophytic_capacity	leaf/fruit/seed_pathogen			non-aquatic			filamentous_mycelium
SP069	Pleosporales_sp	0	0	0	0	0	0	0	0	0	0	9	4	0	0	0	0	0	0	0	0	15	73	48	0	149	0.150286	Fungi	Ascomycota	Dothideomycetes	Pleosporales	Pleosporales_fam_Incertae_sedis	Pleosporales_gen_Incertae_sedis	Pleosporales_sp	Fungi;Ascomycota;Dothideomycetes;Pleosporales;Pleosporales_fam_Incertae_sedis;Pleosporales_gen_Incertae_sedis;Pleosporales_gen_Incertae_sedis;Pleosporales_sp		uncertain	uncertain
SP070	Dothidea_sp	3	4	1	1	3	3	0	10	4	21	18	7	0	0	4	1	6	1	5	19	18	0	3	13	145	0.146252	Fungi	Ascomycota	Dothideomycetes	Dothideales	Dothideaceae	Dothidea	Dothidea_sp	Fungi;Ascomycota;Dothideomycetes;Dothideales;Dothideaceae;Dothidea;Dothidea;Dothidea_sp		saprotroph	saprotroph	litter_saprotroph	wood_saprotroph		no_endophytic_capacity	leaf/fruit/seed_pathogen	wood,leaf/fruit/seed		non-aquatic			filamentous_mycelium
SP071	Exophiala_xenobiotica	20	20	5	11	12	4	0	8	17	0	0	0	13	0	0	0	0	17	0	15	0	0	0	0	142	0.143226	Fungi	Ascomycota	Eurotiomycetes	Chaetothyriales	Herpotrichiellaceae	Exophiala	Exophiala_xenobiotica	Fungi;Ascomycota;Eurotiomycetes;Chaetothyriales;Herpotrichiellaceae;Exophiala;Exophiala;Exophiala_xenobiotica		endophyte	endophyte	animal_parasite	litter_saprotroph		root_endophyte_dark_septate	root-associated	leaf/fruit/seed,animal_material		partly_aquatic	animal_parasite/opportunistic_human_parasite		dimorphic_yeast
SP072	Taphrina_padi	0	0	0	71	71	0	0	0	0	0	0	0	0	0	0	0	0	0	0	0	0	0	0	0	142	0.143226	Fungi	Ascomycota	Taphrinomycetes	Taphrinales	Taphrinaceae	Taphrina	Taphrina_padi	Fungi;Ascomycota;Taphrinomycetes;Taphrinales;Taphrinaceae;Taphrina;Taphrina;Taphrina_padi		plant_pathogen	plant_pathogen	plant_pathogen				leaf/fruit/seed_pathogen			non-aquatic			dimorphic_yeast
SP073	Botryosphaeriaceae_sp	0	0	0	0	0	0	0	0	0	30	20	23	0	0	0	0	0	0	0	0	21	0	0	35	129	0.130114	Fungi	Ascomycota	Dothideomycetes	Botryosphaeriales	Botryosphaeriaceae	Botryosphaeriaceae_gen_Incertae_sedis	Botryosphaeriaceae_sp	Fungi;Ascomycota;Dothideomycetes;Botryosphaeriales;Botryosphaeriaceae;Botryosphaeriaceae_gen_Incertae_sedis;Botryosphaeriaceae_gen_Incertae_sedis;Botryosphaeriaceae_sp		uncertain	uncertain
SP074	Dirina_jamesii	3	1	0	2	2	3	0	0	5	20	15	8	0	0	1	3	4	5	5	25	0	0	8	16	126	0.127088	Fungi	Ascomycota	Arthoniomycetes	Arthoniales	Roccellaceae	Dirina	Dirina_jamesii	Fungi;Ascomycota;Arthoniomycetes;Arthoniales;Roccellaceae;Dirina;Dirina;Dirina_jamesii		lichenized	other	lichenized							non-aquatic			thallus_photosynthetic
SP075	Leotiomycetes_sp	0	0	0	0	0	0	0	0	0	20	11	21	0	0	0	0	0	0	0	0	35	0	0	39	126	0.127088	Fungi	Ascomycota	Leotiomycetes	Leotiomycetes_ord_Incertae_sedis	Leotiomycetes_fam_Incertae_sedis	Leotiomycetes_gen_Incertae_sedis	Leotiomycetes_sp	Fungi;Ascomycota;Leotiomycetes;Leotiomycetes_ord_Incertae_sedis;Leotiomycetes_fam_Incertae_sedis;Leotiomycetes_gen_Incertae_sedis;Leotiomycetes_gen_Incertae_sedis;Leotiomycetes_sp		uncertain	uncertain
SP076	Botryosphaeria_sp	0	0	0	0	0	0	0	0	0	26	15	19	0	0	0	0	0	0	0	0	14	0	0	51	125	0.126079	Fungi	Ascomycota	Dothideomycetes	Botryosphaeriales	Botryosphaeriaceae	Botryosphaeria	Botryosphaeria_sp	Fungi;Ascomycota;Dothideomycetes;Botryosphaeriales;Botryosphaeriaceae;Botryosphaeria;Botryosphaeria;Botryosphaeria_sp		endophyte	endophyte	plant_pathogen	litter_saprotroph		foliar_endophyte	leaf/fruit/seed_pathogen	leaf/fruit/seed		non-aquatic			filamentous_mycelium
SP077	Phaeotheca_fissurella	0	0	0	0	0	24	0	0	0	0	0	0	0	0	17	0	0	0	75	0	0	0	0	0	116	0.117002	Fungi	Ascomycota	Dothideomycetes	Phaeothecales	Phaeothecaceae	Phaeotheca	Phaeotheca_fissurella	Fungi;Ascomycota;Dothideomycetes;Phaeothecales;Phaeothecaceae;Phaeotheca;Phaeotheca;Phaeotheca_fissurella		plant_pathogen	plant_pathogen	plant_pathogen	litter_saprotroph			leaf/fruit/seed_pathogen	leaf/fruit/seed		partly_aquatic			filamentous_mycelium
SP078	Eurotiomycetes_sp	11	14	6	10	4	5	0	12	0	0	0	0	34	0	0	4	0	0	0	13	0	0	0	0	113	0.113976	Fungi	Ascomycota	Eurotiomycetes	Eurotiomycetes_ord_Incertae_sedis	Eurotiomycetes_fam_Incertae_sedis	Eurotiomycetes_gen_Incertae_sedis	Eurotiomycetes_sp	Fungi;Ascomycota;Eurotiomycetes;Eurotiomycetes_ord_Incertae_sedis;Eurotiomycetes_fam_Incertae_sedis;Eurotiomycetes_gen_Incertae_sedis;Eurotiomycetes_gen_Incertae_sedis;Eurotiomycetes_sp		uncertain	uncertain
SP079	Peniophora_sp	0	0	8	0	0	0	0	0	0	0	0	105	0	0	0	0	0	0	0	0	0	0	0	0	113	0.113976	Fungi	Basidiomycota	Agaricomycetes	Russulales	Peniophoraceae	Peniophora	Peniophora_sp	Fungi;Basidiomycota;Agaricomycetes;Russulales;Peniophoraceae;Peniophora;Peniophora;Peniophora_sp		saprotroph	saprotroph	wood_saprotroph	plant_pathogen			wood_pathogen	wood	white_rot	partly_aquatic			filamentous_mycelium
SP080	Erythrobasidiales_sp	0	0	0	12	47	0	0	0	39	0	0	14	0	0	0	0	0	0	0	0	0	0	0	0	112	0.112967	Fungi	Basidiomycota	Cystobasidiomycetes	Erythrobasidiales	Erythrobasidiales_fam_Incertae_sedis	Erythrobasidiales_gen_Incertae_sedis	Erythrobasidiales_sp	Fungi;Basidiomycota;Cystobasidiomycetes;Erythrobasidiales;Erythrobasidiales_fam_Incertae_sedis;Erythrobasidiales_gen_Incertae_sedis;Erythrobasidiales_gen_Incertae_sedis;Erythrobasidiales_sp		uncertain	uncertain
SP081	Morchella_sp	2	1	0	3	0	3	0	4	7	9	8	12	6	0	0	3	4	0	0	17	8	10	8	6	111	0.111958	Fungi	Ascomycota	Pezizomycetes	Pezizales	Morchellaceae	Morchella	Morchella_sp	Fungi;Ascomycota;Pezizomycetes;Pezizales;Morchellaceae;Morchella;Morchella;Morchella_sp		saprotroph	saprotroph	soil_saprotroph	root-associated		root-associated	root-associated	roots,soil		non-aquatic			filamentous_mycelium
SP082	Trichoderma_sp	0	0	40	0	0	0	0	0	0	0	0	59	0	0	0	0	0	0	0	0	0	0	0	0	99	0.0998548	Fungi	Ascomycota	Sordariomycetes	Hypocreales	Hypocreaceae	Trichoderma	Trichoderma_sp	Fungi;Ascomycota;Sordariomycetes;Hypocreales;Hypocreaceae;Trichoderma;Trichoderma;Trichoderma_sp		endophyte	endophyte	mycoparasite	foliar_endophyte	hypervariable	foliar_endophyte	leaf/fruit/seed_pathogen	leaf/fruit/seed,soil,fungal_material	soft_rot				filamentous_mycelium
SP083	Candida_parapsilosis	0	0	0	0	0	0	0	0	0	0	31	0	65	0	0	0	0	0	0	0	0	0	0	0	96	0.0968289	Fungi	Ascomycota	Saccharomycetes	Saccharomycetales	Saccharomycetales_fam_Incertae_sedis	Candida	Candida_parapsilosis	Fungi;Ascomycota;Saccharomycetes;Saccharomycetales;Saccharomycetales_fam_Incertae_sedis;Candida;Candida;Candida_parapsilosis		saprotroph	saprotroph	nectar/tap_saprotroph					sugar-rich_substrates		partly_aquatic	animal-associated/opportunistic_human_parasite		yeast
SP084	Hypomontagnella_monticulosa	0	7	5	3	5	2	0	6	3	7	13	6	4	0	4	2	5	3	0	7	10	0	3	0	95	0.0958202	Fungi	Ascomycota	Sordariomycetes	Xylariales	Hypoxylaceae	Hypomontagnella	Hypomontagnella_monticulosa	Fungi;Ascomycota;Sordariomycetes;Xylariales;Hypoxylaceae;Hypomontagnella;Hypomontagnella;Hypomontagnella_monticulosa		saprotroph	saprotroph	wood_saprotroph					wood		non-aquatic		angiosperms	filamentous_mycelium
SP085	Macrophomina_phaseolina	0	0	0	0	0	0	0	0	0	22	12	7	0	0	0	0	0	0	0	0	18	0	0	36	95	0.0958202	Fungi	Ascomycota	Dothideomycetes	Botryosphaeriales	Botryosphaeriaceae	Macrophomina	Macrophomina_phaseolina	Fungi;Ascomycota;Dothideomycetes;Botryosphaeriales;Botryosphaeriaceae;Macrophomina;Macrophomina;Macrophomina_phaseolina		endophyte	endophyte	plant_pathogen	litter_saprotroph		foliar_endophyte	root_pathogen	leaf/fruit/seed,roots		non-aquatic			filamentous_mycelium
SP086	Curvularia_lunata	0	5	0	0	0	0	0	7	0	9	19	13	0	0	0	0	3	0	0	12	12	0	0	12	92	0.0927943	Fungi	Ascomycota	Dothideomycetes	Pleosporales	Pleosporaceae	Curvularia	Curvularia_lunata	Fungi;Ascomycota;Dothideomycetes;Pleosporales;Pleosporaceae;Curvularia;Curvularia;Curvularia_lunata		plant_pathogen	plant_pathogen	plant_pathogen	litter_saprotroph		no_endophytic_capacity	leaf/fruit/seed_pathogen	wood,leaf/fruit/seed,roots,algal_material		partly_aquatic	opportunistic_human_parasite		filamentous_mycelium
SP087	Coleosporium_sp	0	4	0	0	6	0	0	0	0	0	0	0	19	5	1	0	34	10	11	0	0	0	0	0	90	0.0907771	Fungi	Basidiomycota	Pucciniomycetes	Pucciniales	Coleosporiaceae	Coleosporium	Coleosporium_sp	Fungi;Basidiomycota;Pucciniomycetes;Pucciniales;Coleosporiaceae;Coleosporium;Coleosporium;Coleosporium_sp		plant_pathogen	plant_pathogen	plant_pathogen		obligate_plant_pathogen	no_endophytic_capacity	leaf/fruit/seed_pathogen			non-aquatic			filamentous_mycelium
SP088	Aspergillus_niger	0	3	0	4	0	3	0	0	5	20	11	0	0	0	0	0	12	8	0	12	11	0	0	0	89	0.0897684	Fungi	Ascomycota	Eurotiomycetes	Eurotiales	Aspergillaceae	Aspergillus	Aspergillus_niger	Fungi;Ascomycota;Eurotiomycetes;Eurotiales;Aspergillaceae;Aspergillus;Aspergillus;Aspergillus_niger		endophyte	endophyte	unspecified_saprotroph	foliar_endophyte	hypervariable,_saprotroph_animal_pathogen_endophyte	foliar_endophyte		leaf/fruit/seed,soil,dung,animal_material	mold	partly_aquatic	animal_parasite/opportunistic_human_parasite		filamentous_mycelium
SP089	Didymella_pinodella	0	0	0	0	0	0	0	0	0	0	0	0	0	0	0	0	0	0	0	0	0	42	47	0	89	0.0897684	Fungi	Ascomycota	Dothideomycetes	Pleosporales	Didymellaceae	Didymella	Didymella_pinodella	Fungi;Ascomycota;Dothideomycetes;Pleosporales;Didymellaceae;Didymella;Didymella;Didymella_pinodella		plant_pathogen	plant_pathogen	plant_pathogen	litter_saprotroph	hypervariable		leaf/fruit/seed_pathogen	leaf/fruit/seed,roots,soil,animal_material		partly_aquatic	animal_parasite		filamentous_mycelium
SP090	Cortinarius_sp	0	14	0	0	0	0	0	0	20	0	11	0	0	0	0	0	0	42	0	0	0	0	0	0	87	0.0877511	Fungi	Basidiomycota	Agaricomycetes	Agaricales	Cortinariaceae	Cortinarius	Cortinarius_sp	Fungi;Basidiomycota;Agaricomycetes;Agaricales;Cortinariaceae;Cortinarius;Cortinarius;Cortinarius_sp		ectomycorrhizal	other	ectomycorrhizal							non-aquatic			filamentous_mycelium
SP091	Trichoderma_asperellum	0	8	8	13	0	0	0	0	0	9	13	6	0	0	0	0	0	0	0	13	7	0	9	0	86	0.0867425	Fungi	Ascomycota	Sordariomycetes	Hypocreales	Hypocreaceae	Trichoderma	Trichoderma_asperellum	Fungi;Ascomycota;Sordariomycetes;Hypocreales;Hypocreaceae;Trichoderma;Trichoderma;Trichoderma_asperellum		endophyte	endophyte	mycoparasite	foliar_endophyte	hypervariable	foliar_endophyte	leaf/fruit/seed_pathogen	leaf/fruit/seed,soil,fungal_material	soft_rot				filamentous_mycelium
SP092	Bannozyma_sp	0	0	0	18	0	0	0	0	0	0	0	0	0	0	0	0	67	0	0	0	0	0	0	0	85	0.0857339	Fungi	Basidiomycota	Microbotryomycetes	Microbotryomycetes_ord_Incertae_sedis	Chrysozymaceae	Bannozyma	Bannozyma_sp	Fungi;Basidiomycota;Microbotryomycetes;Microbotryomycetes_ord_Incertae_sedis;Chrysozymaceae;Bannozyma;Bannozyma;Bannozyma_sp		saprotroph	saprotroph	soil_saprotroph					soil					yeast
SP093	Didymella_pisi	0	0	0	0	0	0	0	0	0	0	0	0	0	0	0	0	0	0	0	0	0	39	43	0	82	0.082708	Fungi	Ascomycota	Dothideomycetes	Pleosporales	Didymellaceae	Didymella	Didymella_pisi	Fungi;Ascomycota;Dothideomycetes;Pleosporales;Didymellaceae;Didymella;Didymella;Didymella_pisi		plant_pathogen	plant_pathogen	plant_pathogen	litter_saprotroph	hypervariable		leaf/fruit/seed_pathogen	leaf/fruit/seed,roots,soil,animal_material		partly_aquatic	animal_parasite		filamentous_mycelium
SP094	Perusta_sp	0	0	0	10	33	0	0	36	0	0	0	0	0	0	3	0	0	0	0	0	0	0	0	0	82	0.082708	Fungi	Ascomycota	Dothideomycetes	Capnodiales	Capnodiales_fam_Incertae_sedis	Perusta	Perusta_sp	Fungi;Ascomycota;Dothideomycetes;Capnodiales;Capnodiales_fam_Incertae_sedis;Perusta;Perusta;Perusta_sp		saprotroph	saprotroph	unspecified_saprotroph	rock-inhabiting				soil		non-aquatic			filamentous_mycelium
SP095	Bensingtonia_sp	0	0	0	21	0	0	0	0	0	0	0	0	0	0	59	0	0	0	0	0	0	0	0	0	80	0.0806907	Fungi	Basidiomycota	Agaricostilbomycetes	Agaricostilbales	Kondoaceae	Bensingtonia	Bensingtonia_sp	Fungi;Basidiomycota;Agaricostilbomycetes;Agaricostilbales;Kondoaceae;Bensingtonia;Bensingtonia;Bensingtonia_sp		saprotroph	saprotroph	unspecified_saprotroph										dimorphic_yeast
SP096	Cadophora_sp	0	0	0	0	0	0	0	0	0	0	0	0	0	0	0	0	0	0	80	0	0	0	0	0	80	0.0806907	Fungi	Ascomycota	Leotiomycetes	Helotiales	Ploettnerulaceae	Cadophora	Cadophora_sp	Fungi;Ascomycota;Leotiomycetes;Helotiales;Ploettnerulaceae;Cadophora;Cadophora;Cadophora_sp		endophyte	endophyte	litter_saprotroph	plant_pathogen	ectomycorrhizal_C._finlandica	foliar_endophyte	leaf/fruit/seed_pathogen	leaf/fruit/seed		partly_aquatic			filamentous_mycelium
SP097	Didymella_fabae	0	0	0	0	0	0	0	0	0	0	7	0	0	0	0	0	0	0	0	0	10	35	26	0	78	0.0786734	Fungi	Ascomycota	Dothideomycetes	Pleosporales	Didymellaceae	Didymella	Didymella_fabae	Fungi;Ascomycota;Dothideomycetes;Pleosporales;Didymellaceae;Didymella;Didymella;Didymella_fabae		plant_pathogen	plant_pathogen	plant_pathogen	litter_saprotroph	hypervariable		leaf/fruit/seed_pathogen	leaf/fruit/seed,roots,soil,animal_material		partly_aquatic	animal_parasite		filamentous_mycelium
SP098	Umbelopsis_sp	2	4	0	0	1	3	0	0	0	6	13	8	0	0	0	0	9	0	0	9	5	0	11	7	78	0.0786734	Fungi	Mucoromycota	Umbelopsidomycetes	Umbelopsidales	Umbelopsidaceae	Umbelopsis	Umbelopsis_sp	Fungi;Mucoromycota;Umbelopsidomycetes;Umbelopsidales;Umbelopsidaceae;Umbelopsis;Umbelopsis;Umbelopsis_sp		saprotroph	saprotroph	soil_saprotroph	root-associated		root-associated	root-associated	roots,soil	mold	non-aquatic			filamentous_mycelium
SP099	Neofusicoccum_parvum	0	0	0	0	0	0	0	0	0	16	7	7	0	0	0	0	0	0	0	0	24	0	0	23	77	0.0776648	Fungi	Ascomycota	Dothideomycetes	Botryosphaeriales	Botryosphaeriaceae	Neofusicoccum	Neofusicoccum_parvum	Fungi;Ascomycota;Dothideomycetes;Botryosphaeriales;Botryosphaeriaceae;Neofusicoccum;Neofusicoccum;Neofusicoccum_parvum		endophyte	endophyte	plant_pathogen	litter_saprotroph		foliar_endophyte	leaf/fruit/seed_pathogen	leaf/fruit/seed		non-aquatic			filamentous_mycelium
SP100	Orbiliales_sp	0	0	42	0	0	2	0	0	2	7	13	5	0	0	0	0	6	0	0	0	0	0	0	0	77	0.0776648	Fungi	Ascomycota	Orbiliomycetes	Orbiliales	Orbiliales_fam_Incertae_sedis	Orbiliales_gen_Incertae_sedis	Orbiliales_sp	Fungi;Ascomycota;Orbiliomycetes;Orbiliales;Orbiliales_fam_Incertae_sedis;Orbiliales_gen_Incertae_sedis;Orbiliales_gen_Incertae_sedis;Orbiliales_sp		uncertain	uncertain
SP101	Dothiora_europaea	21	0	0	0	7	0	0	0	0	0	0	0	0	0	29	14	5	0	0	0	0	0	0	0	76	0.0766562	Fungi	Ascomycota	Dothideomycetes	Dothideales	Dothideaceae	Dothiora	Dothiora_europaea	Fungi;Ascomycota;Dothideomycetes;Dothideales;Dothideaceae;Dothiora;Dothiora;Dothiora_europaea		saprotroph	saprotroph	wood_saprotroph			no_endophytic_capacity		wood		non-aquatic			filamentous_mycelium
SP102	Fusarium_sp	0	0	0	0	0	0	0	0	0	0	64	12	0	0	0	0	0	0	0	0	0	0	0	0	76	0.0766562	Fungi	Ascomycota	Sordariomycetes	Hypocreales	Nectriaceae	Fusarium	Fusarium_sp	Fungi;Ascomycota;Sordariomycetes;Hypocreales;Nectriaceae;Fusarium;Fusarium;Fusarium_sp		endophyte	endophyte	plant_pathogen	litter_saprotroph	hypervariable,_saprotroph,_pathogen,damping-off_pathogen	foliar_endophyte	leaf/fruit/seed_pathogen	leaf/fruit/seed,roots,soil,animal_material	soft_rot	partly_aquatic	opportunistic_human_parasite		filamentous_mycelium
SP103	Pseudobensingtonia_ingoldii	0	0	4	54	0	0	0	16	0	0	0	0	0	0	0	0	0	0	0	0	0	0	0	0	74	0.0746389	Fungi	Basidiomycota	Agaricostilbomycetes	Agaricostilbales	Agaricostilbaceae	Pseudobensingtonia	Pseudobensingtonia_ingoldii	Fungi;Basidiomycota;Agaricostilbomycetes;Agaricostilbales;Agaricostilbaceae;Pseudobensingtonia;Pseudobensingtonia;Pseudobensingtonia_ingoldii		saprotroph	saprotroph	unspecified_saprotroph							partly_freshwater_(partly_non-aquatic)			dimorphic_yeast
SP104	Hydnum_sp	0	0	0	0	0	0	0	0	0	0	0	0	0	0	0	0	0	0	0	71	0	0	0	0	71	0.071613	Fungi	Basidiomycota	Agaricomycetes	Cantharellales	Hydnaceae	Hydnum	Hydnum_sp	Fungi;Basidiomycota;Agaricomycetes;Cantharellales;Hydnaceae;Hydnum;Hydnum;Hydnum_sp		ectomycorrhizal	other	ectomycorrhizal							non-aquatic			filamentous_mycelium
SP105	Taphrina_wiesneri	2	5	0	11	11	4	0	20	9	0	0	0	0	0	3	0	0	0	0	5	0	0	0	0	70	0.0706044	Fungi	Ascomycota	Taphrinomycetes	Taphrinales	Taphrinaceae	Taphrina	Taphrina_wiesneri	Fungi;Ascomycota;Taphrinomycetes;Taphrinales;Taphrinaceae;Taphrina;Taphrina;Taphrina_wiesneri		plant_pathogen	plant_pathogen	plant_pathogen				leaf/fruit/seed_pathogen			non-aquatic			dimorphic_yeast
SP106	Taphrina_flavorubra	0	0	0	0	3	8	0	0	57	0	0	0	0	0	0	0	0	0	0	0	0	0	0	0	68	0.0685871	Fungi	Ascomycota	Taphrinomycetes	Taphrinales	Taphrinaceae	Taphrina	Taphrina_flavorubra	Fungi;Ascomycota;Taphrinomycetes;Taphrinales;Taphrinaceae;Taphrina;Taphrina;Taphrina_flavorubra		plant_pathogen	plant_pathogen	plant_pathogen				leaf/fruit/seed_pathogen			non-aquatic			dimorphic_yeast
SP107	Crumenulopsis_sororia	0	0	0	0	0	66	0	0	0	0	0	0	0	0	0	0	0	0	0	0	0	0	0	0	66	0.0665698	Fungi	Ascomycota	Leotiomycetes	Helotiales	Cenangiaceae	Crumenulopsis	Crumenulopsis_sororia	Fungi;Ascomycota;Leotiomycetes;Helotiales;Cenangiaceae;Crumenulopsis;Crumenulopsis;Crumenulopsis_sororia		plant_pathogen	plant_pathogen	plant_pathogen				leaf/fruit/seed_pathogen			non-aquatic			filamentous_mycelium
SP108	Cladosporium_iridis	0	18	0	0	0	10	0	0	14	0	0	0	20	0	0	0	0	0	0	0	0	0	0	0	62	0.0625353	Fungi	Ascomycota	Dothideomycetes	Cladosporiales	Cladosporiaceae	Cladosporium	Cladosporium_iridis	Fungi;Ascomycota;Dothideomycetes;Cladosporiales;Cladosporiaceae;Cladosporium;Cladosporium;Cladosporium_iridis		endophyte	endophyte	litter_saprotroph	plant_pathogen	hypervariable	foliar_endophyte	leaf/fruit/seed_pathogen	wood,leaf/fruit/seed,soil,dung,animal_material		partly_aquatic	animal_parasite		filamentous_mycelium
SP109	Tomentella_sp	0	0	0	0	0	7	0	0	0	24	11	0	0	0	0	0	20	0	0	0	0	0	0	0	62	0.0625353	Fungi	Basidiomycota	Agaricomycetes	Thelephorales	Thelephoraceae	Tomentella	Tomentella_sp	Fungi;Basidiomycota;Agaricomycetes;Thelephorales;Thelephoraceae;Tomentella;Tomentella;Tomentella_sp		ectomycorrhizal	other	ectomycorrhizal							non-aquatic			filamentous_mycelium
SP110	Bipolaris_oryzae	0	0	0	0	0	0	0	0	0	0	2	0	0	0	0	0	0	0	0	0	0	34	25	0	61	0.0615267	Fungi	Ascomycota	Dothideomycetes	Pleosporales	Pleosporaceae	Bipolaris	Bipolaris_oryzae	Fungi;Ascomycota;Dothideomycetes;Pleosporales;Pleosporaceae;Bipolaris;Bipolaris;Bipolaris_oryzae		plant_pathogen	plant_pathogen	plant_pathogen	litter_saprotroph		no_endophytic_capacity	leaf/fruit/seed_pathogen	leaf/fruit/seed		partly_aquatic			filamentous_mycelium
SP111	Boeremia_sp	0	0	0	0	0	0	0	0	0	0	0	0	0	0	0	0	0	0	0	0	0	37	24	0	61	0.0615267	Fungi	Ascomycota	Dothideomycetes	Pleosporales	Didymellaceae	Boeremia	Boeremia_sp	Fungi;Ascomycota;Dothideomycetes;Pleosporales;Didymellaceae;Boeremia;Boeremia;Boeremia_sp		endophyte	endophyte	plant_pathogen	foliar_endophyte		foliar_endophyte	leaf/fruit/seed_pathogen	leaf/fruit/seed		partly_aquatic			filamentous_mycelium
SP112	Merulicium_fusisporum	0	0	0	0	0	0	0	0	0	0	0	0	0	0	0	0	0	0	0	59	0	0	0	0	59	0.0595094	Fungi	Basidiomycota	Agaricomycetes	Agaricales	Pterulaceae	Merulicium	Merulicium_fusisporum	Fungi;Basidiomycota;Agaricomycetes;Agaricales;Pterulaceae;Merulicium;Merulicium;Merulicium_fusisporum		saprotroph	saprotroph	wood_saprotroph	litter_saprotroph				wood,leaf/fruit/seed	white_rot	non-aquatic			filamentous_mycelium
SP113	Saccothecium_australianum	0	0	1	0	0	3	0	0	3	14	7	9	0	0	0	0	4	5	0	12	0	0	0	0	58	0.0585008	Fungi	Ascomycota	Dothideomycetes	Dothideales	Saccotheciaceae	Saccothecium	Saccothecium_australianum	Fungi;Ascomycota;Dothideomycetes;Dothideales;Saccotheciaceae;Saccothecium;Saccothecium;Saccothecium_australianum		saprotroph	saprotroph	wood_saprotroph			no_endophytic_capacity		wood		non-aquatic			filamentous_mycelium
SP114	Taphrinaceae_sp	0	0	0	25	0	0	0	32	0	0	0	0	0	0	0	0	0	0	0	0	0	0	0	0	57	0.0574921	Fungi	Ascomycota	Taphrinomycetes	Taphrinales	Taphrinaceae	Taphrinaceae_gen_Incertae_sedis	Taphrinaceae_sp	Fungi;Ascomycota;Taphrinomycetes;Taphrinales;Taphrinaceae;Taphrinaceae_gen_Incertae_sedis;Taphrinaceae_gen_Incertae_sedis;Taphrinaceae_sp		uncertain	uncertain
SP115	Ascochyta_medicaginicola	0	0	0	0	0	0	0	0	0	0	3	0	0	0	0	0	0	0	0	0	0	33	20	0	56	0.0564835	Fungi	Ascomycota	Dothideomycetes	Pleosporales	Didymellaceae	Ascochyta	Ascochyta_medicaginicola	Fungi;Ascomycota;Dothideomycetes;Pleosporales;Didymellaceae;Ascochyta;Ascochyta;Ascochyta_medicaginicola		plant_pathogen	plant_pathogen	plant_pathogen				leaf/fruit/seed_pathogen			partly_aquatic			filamentous_mycelium
SP116	Talaromyces_sp	0	0	0	0	0	17	21	9	0	0	0	0	0	0	0	9	0	0	0	0	0	0	0	0	56	0.0564835	Fungi	Ascomycota	Eurotiomycetes	Eurotiales	Trichocomaceae	Talaromyces	Talaromyces_sp	Fungi;Ascomycota;Eurotiomycetes;Eurotiales;Trichocomaceae;Talaromyces;Talaromyces;Talaromyces_sp		saprotroph	saprotroph	unspecified_saprotroph		hyperviariable,_thermophile,_some_species_animal_parasite_some_species_various_saprotrophs			leaf/fruit/seed,soil,animal_material	mold	partly_aquatic	opportunistic_human_parasite		filamentous_mycelium
SP117	Taphrina_pruni	5	0	0	34	4	5	0	5	3	0	0	0	0	0	0	0	0	0	0	0	0	0	0	0	56	0.0564835	Fungi	Ascomycota	Taphrinomycetes	Taphrinales	Taphrinaceae	Taphrina	Taphrina_pruni	Fungi;Ascomycota;Taphrinomycetes;Taphrinales;Taphrinaceae;Taphrina;Taphrina;Taphrina_pruni		plant_pathogen	plant_pathogen	plant_pathogen				leaf/fruit/seed_pathogen			non-aquatic			dimorphic_yeast
SP118	Coleosporium_cimicifugatum	0	2	0	0	2	0	0	0	0	0	0	0	12	0	5	0	15	4	14	0	0	0	0	0	54	0.0544662	Fungi	Basidiomycota	Pucciniomycetes	Pucciniales	Coleosporiaceae	Coleosporium	Coleosporium_cimicifugatum	Fungi;Basidiomycota;Pucciniomycetes;Pucciniales;Coleosporiaceae;Coleosporium;Coleosporium;Coleosporium_cimicifugatum		plant_pathogen	plant_pathogen	plant_pathogen		obligate_plant_pathogen	no_endophytic_capacity	leaf/fruit/seed_pathogen			non-aquatic			filamentous_mycelium
SP119	Kurtzmanomyces_sp	0	0	0	35	15	0	0	0	3	0	0	0	0	0	0	0	0	0	0	0	0	0	0	0	53	0.0534576	Fungi	Basidiomycota	Agaricostilbomycetes	Agaricostilbales	Chionosphaeraceae	Kurtzmanomyces	Kurtzmanomyces_sp	Fungi;Basidiomycota;Agaricostilbomycetes;Agaricostilbales;Chionosphaeraceae;Kurtzmanomyces;Kurtzmanomyces;Kurtzmanomyces_sp		saprotroph	saprotroph	unspecified_saprotroph										dimorphic_yeast
SP120	Solicoccozyma_sp	11	0	0	3	0	0	7	0	0	0	0	0	0	0	0	0	3	23	6	0	0	0	0	0	53	0.0534576	Fungi	Basidiomycota	Tremellomycetes	Filobasidiales	Piskurozymaceae	Solicoccozyma	Solicoccozyma_sp	Fungi;Basidiomycota;Tremellomycetes;Filobasidiales;Piskurozymaceae;Solicoccozyma;Solicoccozyma;Solicoccozyma_sp		saprotroph	saprotroph	soil_saprotroph	epiphyte				soil		partly_aquatic			yeast
SP121	Alternaria_porri	1	0	2	2	5	1	0	3	3	8	7	6	0	0	0	2	0	0	0	0	7	0	5	0	52	0.052449	Fungi	Ascomycota	Dothideomycetes	Pleosporales	Pleosporaceae	Alternaria	Alternaria_porri	Fungi;Ascomycota;Dothideomycetes;Pleosporales;Pleosporaceae;Alternaria;Alternaria;Alternaria_porri		endophyte	endophyte	plant_pathogen	litter_saprotroph		foliar_endophyte	leaf/fruit/seed_pathogen	leaf/fruit/seed	soft_rot	partly_aquatic			filamentous_mycelium
SP122	Cantharellales_sp	0	5	0	0	47	0	0	0	0	0	0	0	0	0	0	0	0	0	0	0	0	0	0	0	52	0.052449	Fungi	Basidiomycota	Agaricomycetes	Cantharellales	Cantharellales_fam_Incertae_sedis	Cantharellales_gen_Incertae_sedis	Cantharellales_sp	Fungi;Basidiomycota;Agaricomycetes;Cantharellales;Cantharellales_fam_Incertae_sedis;Cantharellales_gen_Incertae_sedis;Cantharellales_gen_Incertae_sedis;Cantharellales_sp		uncertain	uncertain
SP123	Archaeorhizomyces_sp	1	8	3	3	1	2	6	8	0	0	0	0	3	0	3	1	3	0	0	8	0	0	0	0	50	0.0504317	Fungi	Ascomycota	Archaeorhizomycetes	Archaeorhizomycetales	Archaeorhizomycetaceae	Archaeorhizomyces	Archaeorhizomyces_sp	Fungi;Ascomycota;Archaeorhizomycetes;Archaeorhizomycetales;Archaeorhizomycetaceae;Archaeorhizomyces;Archaeorhizomyces;Archaeorhizomyces_sp		saprotroph	saprotroph	soil_saprotroph	root-associated		root-associated	root-associated	roots,soil		non-aquatic			filamentous_mycelium
SP124	Piskurozyma_sp	0	0	0	0	0	0	0	0	0	0	1	0	0	0	0	0	0	49	0	0	0	0	0	0	50	0.0504317	Fungi	Basidiomycota	Tremellomycetes	Filobasidiales	Piskurozymaceae	Piskurozyma	Piskurozyma_sp	Fungi;Basidiomycota;Tremellomycetes;Filobasidiales;Piskurozymaceae;Piskurozyma;Piskurozyma;Piskurozyma_sp		saprotroph	saprotroph	soil_saprotroph					soil		partly_aquatic			yeast
SP125	Trichoderma_harzianum	0	6	0	0	2	4	0	0	10	0	0	0	0	0	0	10	0	0	0	14	0	0	0	0	46	0.0463972	Fungi	Ascomycota	Sordariomycetes	Hypocreales	Hypocreaceae	Trichoderma	Trichoderma_harzianum	Fungi;Ascomycota;Sordariomycetes;Hypocreales;Hypocreaceae;Trichoderma;Trichoderma;Trichoderma_harzianum		endophyte	endophyte	mycoparasite	foliar_endophyte	hypervariable	foliar_endophyte	leaf/fruit/seed_pathogen	leaf/fruit/seed,soil,fungal_material	soft_rot				filamentous_mycelium
SP126	Phaeosphaeriaceae_sp	0	0	0	0	0	0	0	0	0	0	7	0	0	0	0	0	0	0	0	0	0	22	16	0	45	0.0453885	Fungi	Ascomycota	Dothideomycetes	Pleosporales	Phaeosphaeriaceae	Phaeosphaeriaceae_gen_Incertae_sedis	Phaeosphaeriaceae_sp	Fungi;Ascomycota;Dothideomycetes;Pleosporales;Phaeosphaeriaceae;Phaeosphaeriaceae_gen_Incertae_sedis;Phaeosphaeriaceae_gen_Incertae_sedis;Phaeosphaeriaceae_sp		uncertain	uncertain
SP127	Phaeosphaeriopsis_sp	0	0	0	0	0	0	0	0	0	0	0	0	0	0	0	0	0	0	0	0	0	31	14	0	45	0.0453885	Fungi	Ascomycota	Dothideomycetes	Pleosporales	Phaeosphaeriaceae	Phaeosphaeriopsis	Phaeosphaeriopsis_sp	Fungi;Ascomycota;Dothideomycetes;Pleosporales;Phaeosphaeriaceae;Phaeosphaeriopsis;Phaeosphaeriopsis;Phaeosphaeriopsis_sp		plant_pathogen	plant_pathogen	plant_pathogen	litter_saprotroph		no_endophytic_capacity	leaf/fruit/seed_pathogen	leaf/fruit/seed		non-aquatic			filamentous_mycelium
SP128	Tympanidaceae_sp	7	16	3	6	2	0	0	0	0	0	0	0	3	0	0	8	0	0	0	0	0	0	0	0	45	0.0453885	Fungi	Ascomycota	Leotiomycetes	Leotiales	Tympanidaceae	Tympanidaceae_gen_Incertae_sedis	Tympanidaceae_sp	Fungi;Ascomycota;Leotiomycetes;Leotiales;Tympanidaceae;Tympanidaceae_gen_Incertae_sedis;Tympanidaceae_gen_Incertae_sedis;Tympanidaceae_sp		uncertain	uncertain
SP129	Dioszegia_sp	0	0	0	0	0	0	0	0	0	0	0	0	0	0	42	0	0	0	0	0	0	0	0	0	42	0.0423626	Fungi	Basidiomycota	Tremellomycetes	Tremellales	Bulleribasidiaceae	Dioszegia	Dioszegia_sp	Fungi;Basidiomycota;Tremellomycetes;Tremellales;Bulleribasidiaceae;Dioszegia;Dioszegia;Dioszegia_sp		saprotroph	saprotroph	litter_saprotroph					leaf/fruit/seed		non-aquatic			yeast
SP130	Dothideaceae_sp	8	0	0	0	3	0	0	3	0	0	2	0	0	0	19	3	4	0	0	0	0	0	0	0	42	0.0423626	Fungi	Ascomycota	Dothideomycetes	Dothideales	Dothideaceae	Dothideaceae_gen_Incertae_sedis	Dothideaceae_sp	Fungi;Ascomycota;Dothideomycetes;Dothideales;Dothideaceae;Dothideaceae_gen_Incertae_sedis;Dothideaceae_gen_Incertae_sedis;Dothideaceae_sp		uncertain	uncertain
SP131	Inocybe_sp	0	0	0	0	0	0	21	9	8	0	0	0	0	0	0	0	2	2	0	0	0	0	0	0	42	0.0423626	Fungi	Basidiomycota	Agaricomycetes	Agaricales	Inocybaceae	Inocybe	Inocybe_sp	Fungi;Basidiomycota;Agaricomycetes;Agaricales;Inocybaceae;Inocybe;Inocybe;Inocybe_sp		ectomycorrhizal	other	ectomycorrhizal							non-aquatic			filamentous_mycelium
SP132	Pyricularia_oryzae	0	1	2	0	0	1	0	0	0	11	5	6	0	0	0	3	4	3	0	6	0	0	0	0	42	0.0423626	Fungi	Ascomycota	Sordariomycetes	Magnaporthales	Pyriculariaceae	Pyricularia	Pyricularia_oryzae	Fungi;Ascomycota;Sordariomycetes;Magnaporthales;Pyriculariaceae;Pyricularia;Pyricularia;Pyricularia_oryzae		plant_pathogen	plant_pathogen	plant_pathogen				leaf/fruit/seed_pathogen			non-aquatic			filamentous_mycelium
SP133	Leptosphaerulina_sp	0	0	0	0	0	0	0	0	0	0	0	0	0	0	0	0	0	0	0	0	0	34	7	0	41	0.041354	Fungi	Ascomycota	Dothideomycetes	Pleosporales	Didymellaceae	Leptosphaerulina	Leptosphaerulina_sp	Fungi;Ascomycota;Dothideomycetes;Pleosporales;Didymellaceae;Leptosphaerulina;Leptosphaerulina;Leptosphaerulina_sp		saprotroph	saprotroph	wood_saprotroph					wood		partly_aquatic			filamentous_mycelium
SP134	Phaeobotryon_sp	0	0	0	0	0	0	0	0	0	13	1	0	0	0	0	0	0	0	0	0	14	0	0	13	41	0.041354	Fungi	Ascomycota	Dothideomycetes	Botryosphaeriales	Botryosphaeriaceae	Phaeobotryon	Phaeobotryon_sp	Fungi;Ascomycota;Dothideomycetes;Botryosphaeriales;Botryosphaeriaceae;Phaeobotryon;Phaeobotryon;Phaeobotryon_sp		endophyte	endophyte	plant_pathogen	litter_saprotroph		foliar_endophyte	leaf/fruit/seed_pathogen	leaf/fruit/seed		non-aquatic			filamentous_mycelium
SP135	Teloschistales_sp	0	0	0	0	8	0	0	0	0	0	0	0	28	0	5	0	0	0	0	0	0	0	0	0	41	0.041354	Fungi	Ascomycota	Lecanoromycetes	Teloschistales	Teloschistales_fam_Incertae_sedis	Teloschistales_gen_Incertae_sedis	Teloschistales_sp	Fungi;Ascomycota;Lecanoromycetes;Teloschistales;Teloschistales_fam_Incertae_sedis;Teloschistales_gen_Incertae_sedis;Teloschistales_gen_Incertae_sedis;Teloschistales_sp		uncertain	uncertain
SP136	Parapyrenochaeta_sp	0	40	0	0	0	0	0	0	0	0	0	0	0	0	0	0	0	0	0	0	0	0	0	0	40	0.0403454	Fungi	Ascomycota	Dothideomycetes	Pleosporales	Parapyrenochaetaceae	Parapyrenochaeta	Parapyrenochaeta_sp	Fungi;Ascomycota;Dothideomycetes;Pleosporales;Parapyrenochaetaceae;Parapyrenochaeta;Parapyrenochaeta;Parapyrenochaeta_sp		saprotroph	saprotroph	wood_saprotroph			no_endophytic_capacity		wood		non-aquatic			filamentous_mycelium
SP137	Boeremia_lycopersici	0	0	0	0	0	0	0	0	0	0	0	0	0	0	0	0	0	0	0	0	0	19	20	0	39	0.0393367	Fungi	Ascomycota	Dothideomycetes	Pleosporales	Didymellaceae	Boeremia	Boeremia_lycopersici	Fungi;Ascomycota;Dothideomycetes;Pleosporales;Didymellaceae;Boeremia;Boeremia;Boeremia_lycopersici		endophyte	endophyte	plant_pathogen	foliar_endophyte		foliar_endophyte	leaf/fruit/seed_pathogen	leaf/fruit/seed		partly_aquatic			filamentous_mycelium
SP138	Lophium_mytilinum	0	0	0	0	0	0	0	0	0	0	0	38	0	0	0	0	0	0	0	0	0	0	0	0	38	0.0383281	Fungi	Ascomycota	Dothideomycetes	Mytilinidiales	Mytilinidiaceae	Lophium	Lophium_mytilinum	Fungi;Ascomycota;Dothideomycetes;Mytilinidiales;Mytilinidiaceae;Lophium;Lophium;Lophium_mytilinum		saprotroph	saprotroph	litter_saprotroph					leaf/fruit/seed		non-aquatic			filamentous_mycelium
SP139	Solicoccozyma_terrea	0	0	0	0	0	0	0	0	0	0	0	0	0	0	0	0	0	38	0	0	0	0	0	0	38	0.0383281	Fungi	Basidiomycota	Tremellomycetes	Filobasidiales	Piskurozymaceae	Solicoccozyma	Solicoccozyma_terrea	Fungi;Basidiomycota;Tremellomycetes;Filobasidiales;Piskurozymaceae;Solicoccozyma;Solicoccozyma;Solicoccozyma_terrea		saprotroph	saprotroph	soil_saprotroph	epiphyte				soil		partly_aquatic			yeast
SP140	Cenococcum_sp	0	0	0	0	0	2	0	0	0	11	8	6	0	0	0	0	4	0	0	0	5	0	0	0	36	0.0363108	Fungi	Ascomycota	Dothideomycetes	Gloniales	Gloniaceae	Cenococcum	Cenococcum_sp	Fungi;Ascomycota;Dothideomycetes;Gloniales;Gloniaceae;Cenococcum;Cenococcum;Cenococcum_sp		ectomycorrhizal	other	ectomycorrhizal							non-aquatic			filamentous_mycelium
SP141	Chaenothecopsis_debilis	0	1	3	0	1	0	0	0	0	4	8	5	2	0	0	0	0	0	0	8	0	0	4	0	36	0.0363108	Fungi	Ascomycota	Eurotiomycetes	Mycocaliciales	Mycocaliciaceae	Chaenothecopsis	Chaenothecopsis_debilis	Fungi;Ascomycota;Eurotiomycetes;Mycocaliciales;Mycocaliciaceae;Chaenothecopsis;Chaenothecopsis;Chaenothecopsis_debilis		saprotroph	saprotroph	unspecified_saprotroph		resin_saprotroph_some_species,lichen_parasite_some_species					non-aquatic			filamentous_mycelium
SP142	Lapidomyces_sp	0	3	0	15	0	0	0	0	3	0	0	0	7	0	0	0	7	0	0	0	0	0	0	0	35	0.0353022	Fungi	Ascomycota	Dothideomycetes	Mycosphaerellales	Teratosphaeriaceae	Lapidomyces	Lapidomyces_sp	Fungi;Ascomycota;Dothideomycetes;Mycosphaerellales;Teratosphaeriaceae;Lapidomyces;Lapidomyces;Lapidomyces_sp		saprotroph	saprotroph	unspecified_saprotroph	rock-inhabiting				soil		non-aquatic			filamentous_mycelium
SP143	Ascochyta_sp	0	0	0	0	0	0	0	0	0	0	0	0	0	0	0	0	0	0	0	0	8	11	15	0	34	0.0342936	Fungi	Ascomycota	Dothideomycetes	Pleosporales	Didymellaceae	Ascochyta	Ascochyta_sp	Fungi;Ascomycota;Dothideomycetes;Pleosporales;Didymellaceae;Ascochyta;Ascochyta;Ascochyta_sp		plant_pathogen	plant_pathogen	plant_pathogen				leaf/fruit/seed_pathogen			partly_aquatic			filamentous_mycelium
SP144	Aspergillus_sp	0	6	0	0	0	3	0	0	16	0	9	0	0	0	0	0	0	0	0	0	0	0	0	0	34	0.0342936	Fungi	Ascomycota	Eurotiomycetes	Eurotiales	Aspergillaceae	Aspergillus	Aspergillus_sp	Fungi;Ascomycota;Eurotiomycetes;Eurotiales;Aspergillaceae;Aspergillus;Aspergillus;Aspergillus_sp		endophyte	endophyte	unspecified_saprotroph	foliar_endophyte	hypervariable,_saprotroph_animal_pathogen_endophyte	foliar_endophyte		leaf/fruit/seed,soil,dung,animal_material	mold	partly_aquatic	animal_parasite/opportunistic_human_parasite		filamentous_mycelium
SP145	Epicoccum_sorghinum	0	0	0	0	0	0	0	0	0	0	4	0	0	0	0	0	0	0	0	0	0	15	14	0	33	0.0332849	Fungi	Ascomycota	Dothideomycetes	Pleosporales	Didymellaceae	Epicoccum	Epicoccum_sorghinum	Fungi;Ascomycota;Dothideomycetes;Pleosporales;Didymellaceae;Epicoccum;Epicoccum;Epicoccum_sorghinum		endophyte	endophyte	plant_pathogen	litter_saprotroph		foliar_endophyte	leaf/fruit/seed_pathogen	leaf/fruit/seed		partly_aquatic			filamentous_mycelium
SP146	Exophiala_sideris	0	2	0	15	0	0	0	10	0	0	0	0	0	0	0	0	0	6	0	0	0	0	0	0	33	0.0332849	Fungi	Ascomycota	Eurotiomycetes	Chaetothyriales	Herpotrichiellaceae	Exophiala	Exophiala_sideris	Fungi;Ascomycota;Eurotiomycetes;Chaetothyriales;Herpotrichiellaceae;Exophiala;Exophiala;Exophiala_sideris		endophyte	endophyte	animal_parasite	litter_saprotroph		root_endophyte_dark_septate	root-associated	leaf/fruit/seed,animal_material		partly_aquatic	animal_parasite/opportunistic_human_parasite		dimorphic_yeast
SP147	Hymenoscyphus_sp	33	0	0	0	0	0	0	0	0	0	0	0	0	0	0	0	0	0	0	0	0	0	0	0	33	0.0332849	Fungi	Ascomycota	Leotiomycetes	Helotiales	Helotiaceae	Hymenoscyphus	Hymenoscyphus_sp	Fungi;Ascomycota;Leotiomycetes;Helotiales;Helotiaceae;Hymenoscyphus;Hymenoscyphus;Hymenoscyphus_sp		saprotroph	saprotroph	litter_saprotroph	plant_pathogen			leaf/fruit/seed_pathogen	leaf/fruit/seed		partly_freshwater_(partly_non-aquatic)			filamentous_mycelium
SP148	Paraphoma_sp	0	0	0	0	0	0	0	0	0	0	4	0	0	0	0	0	0	0	0	0	0	15	14	0	33	0.0332849	Fungi	Ascomycota	Dothideomycetes	Pleosporales	Phaeosphaeriaceae	Paraphoma	Paraphoma_sp	Fungi;Ascomycota;Dothideomycetes;Pleosporales;Phaeosphaeriaceae;Paraphoma;Paraphoma;Paraphoma_sp		plant_pathogen	plant_pathogen	plant_pathogen	wood_saprotroph		no_endophytic_capacity	wood_pathogen	wood		partly_aquatic			filamentous_mycelium
SP149	Alternaria_solani	0	0	0	0	0	0	0	0	0	0	3	25	0	0	0	0	0	0	0	0	4	0	0	0	32	0.0322763	Fungi	Ascomycota	Dothideomycetes	Pleosporales	Pleosporaceae	Alternaria	Alternaria_solani	Fungi;Ascomycota;Dothideomycetes;Pleosporales;Pleosporaceae;Alternaria;Alternaria;Alternaria_solani		endophyte	endophyte	plant_pathogen	litter_saprotroph		foliar_endophyte	leaf/fruit/seed_pathogen	leaf/fruit/seed	soft_rot	partly_aquatic			filamentous_mycelium
SP150	Ampelomyces_quisqualis	0	0	0	0	0	0	0	0	0	0	0	0	0	0	0	0	0	0	0	0	0	19	12	0	31	0.0312677	Fungi	Ascomycota	Dothideomycetes	Pleosporales	Phaeosphaeriaceae	Ampelomyces	Ampelomyces_quisqualis	Fungi;Ascomycota;Dothideomycetes;Pleosporales;Phaeosphaeriaceae;Ampelomyces;Ampelomyces;Ampelomyces_quisqualis		endophyte	endophyte	plant_pathogen	litter_saprotroph	mycoparasite_some_species	foliar_endophyte	leaf/fruit/seed_pathogen	leaf/fruit/seed		non-aquatic		Erysiphaceae	filamentous_mycelium
SP151	Curvularia_sp	0	0	0	0	0	0	0	0	0	0	31	0	0	0	0	0	0	0	0	0	0	0	0	0	31	0.0312677	Fungi	Ascomycota	Dothideomycetes	Pleosporales	Pleosporaceae	Curvularia	Curvularia_sp	Fungi;Ascomycota;Dothideomycetes;Pleosporales;Pleosporaceae;Curvularia;Curvularia;Curvularia_sp		plant_pathogen	plant_pathogen	plant_pathogen	litter_saprotroph		no_endophytic_capacity	leaf/fruit/seed_pathogen	wood,leaf/fruit/seed,roots,algal_material		partly_aquatic	opportunistic_human_parasite		filamentous_mycelium
SP152	Dothidea_insculpta	0	0	0	0	0	0	0	0	0	8	5	0	0	0	3	0	2	0	0	9	4	0	0	0	31	0.0312677	Fungi	Ascomycota	Dothideomycetes	Dothideales	Dothideaceae	Dothidea	Dothidea_insculpta	Fungi;Ascomycota;Dothideomycetes;Dothideales;Dothideaceae;Dothidea;Dothidea;Dothidea_insculpta		saprotroph	saprotroph	litter_saprotroph	wood_saprotroph		no_endophytic_capacity	leaf/fruit/seed_pathogen	wood,leaf/fruit/seed		non-aquatic			filamentous_mycelium
SP153	Fusarium_solani	0	4	0	0	0	0	0	0	0	0	2	4	0	0	0	0	0	0	0	0	0	0	11	10	31	0.0312677	Fungi	Ascomycota	Sordariomycetes	Hypocreales	Nectriaceae	Fusarium	Fusarium_solani	Fungi;Ascomycota;Sordariomycetes;Hypocreales;Nectriaceae;Fusarium;Fusarium;Fusarium_solani		endophyte	endophyte	plant_pathogen	litter_saprotroph	hypervariable,_saprotroph,_pathogen,damping-off_pathogen	foliar_endophyte	leaf/fruit/seed_pathogen	leaf/fruit/seed,roots,soil,animal_material	soft_rot	partly_aquatic	opportunistic_human_parasite		filamentous_mycelium
SP154	Chionosphaeraceae_sp	0	0	0	21	0	0	0	9	0	0	0	0	0	0	0	0	0	0	0	0	0	0	0	0	30	0.030259	Fungi	Basidiomycota	Agaricostilbomycetes	Agaricostilbales	Chionosphaeraceae	Chionosphaeraceae_gen_Incertae_sedis	Chionosphaeraceae_sp	Fungi;Basidiomycota;Agaricostilbomycetes;Agaricostilbales;Chionosphaeraceae;Chionosphaeraceae_gen_Incertae_sedis;Chionosphaeraceae_gen_Incertae_sedis;Chionosphaeraceae_sp		uncertain	uncertain
SP155	Alternaria_brassicae	0	0	0	0	0	0	0	0	0	0	0	29	0	0	0	0	0	0	0	0	0	0	0	0	29	0.0292504	Fungi	Ascomycota	Dothideomycetes	Pleosporales	Pleosporaceae	Alternaria	Alternaria_brassicae	Fungi;Ascomycota;Dothideomycetes;Pleosporales;Pleosporaceae;Alternaria;Alternaria;Alternaria_brassicae		endophyte	endophyte	plant_pathogen	litter_saprotroph		foliar_endophyte	leaf/fruit/seed_pathogen	leaf/fruit/seed	soft_rot	partly_aquatic			filamentous_mycelium
SP156	Atheliales_sp	0	0	0	0	0	0	0	29	0	0	0	0	0	0	0	0	0	0	0	0	0	0	0	0	29	0.0292504	Fungi	Basidiomycota	Agaricomycetes	Atheliales	Atheliales_fam_Incertae_sedis	Atheliales_gen_Incertae_sedis	Atheliales_sp	Fungi;Basidiomycota;Agaricomycetes;Atheliales;Atheliales_fam_Incertae_sedis;Atheliales_gen_Incertae_sedis;Atheliales_gen_Incertae_sedis;Atheliales_sp		uncertain	uncertain
SP157	Exophiala_sp	0	0	0	20	0	0	0	8	0	0	0	0	0	0	0	0	0	0	0	0	0	0	0	0	28	0.0282417	Fungi	Ascomycota	Eurotiomycetes	Chaetothyriales	Herpotrichiellaceae	Exophiala	Exophiala_sp	Fungi;Ascomycota;Eurotiomycetes;Chaetothyriales;Herpotrichiellaceae;Exophiala;Exophiala;Exophiala_sp		endophyte	endophyte	animal_parasite	litter_saprotroph		root_endophyte_dark_septate	root-associated	leaf/fruit/seed,animal_material		partly_aquatic	animal_parasite/opportunistic_human_parasite		dimorphic_yeast
SP158	Delphinella_strobiligena	0	0	0	0	0	2	0	0	2	9	8	0	0	0	0	0	1	0	0	5	0	0	0	0	27	0.0272331	Fungi	Ascomycota	Dothideomycetes	Dothideales	Dothideaceae	Delphinella	Delphinella_strobiligena	Fungi;Ascomycota;Dothideomycetes;Dothideales;Dothideaceae;Delphinella;Delphinella;Delphinella_strobiligena		saprotroph	saprotroph	wood_saprotroph	plant_pathogen		no_endophytic_capacity	leaf/fruit/seed_pathogen	wood,leaf/fruit/seed		non-aquatic			filamentous_mycelium
SP159	Didymella_pomorum	0	0	0	0	0	0	0	0	0	0	0	0	0	0	0	0	0	0	0	0	0	17	10	0	27	0.0272331	Fungi	Ascomycota	Dothideomycetes	Pleosporales	Didymellaceae	Didymella	Didymella_pomorum	Fungi;Ascomycota;Dothideomycetes;Pleosporales;Didymellaceae;Didymella;Didymella;Didymella_pomorum		plant_pathogen	plant_pathogen	plant_pathogen	litter_saprotroph	hypervariable		leaf/fruit/seed_pathogen	leaf/fruit/seed,roots,soil,animal_material		partly_aquatic	animal_parasite		filamentous_mycelium
SP160	Meliniomyces_sp	0	2	3	3	10	0	0	3	0	0	0	0	0	0	0	2	0	0	0	3	0	0	0	0	26	0.0262245	Fungi	Ascomycota	Leotiomycetes	Helotiales	Hyaloscyphaceae	Meliniomyces	Meliniomyces_sp	Fungi;Ascomycota;Leotiomycetes;Helotiales;Hyaloscyphaceae;Meliniomyces;Meliniomyces;Meliniomyces_sp		endophyte	endophyte	root_endophyte	soil_saprotroph	ectomycorrhizal_M._bicolor/ericoid_mycorrhizal_M._variabilis	root_endophyte		soil		non-aquatic			filamentous_mycelium
SP161	Nothophoma_nullicana	0	0	0	0	0	0	0	0	0	0	0	0	0	0	0	0	0	0	0	0	0	14	12	0	26	0.0262245	Fungi	Ascomycota	Dothideomycetes	Pleosporales	Didymellaceae	Nothophoma	Nothophoma_nullicana	Fungi;Ascomycota;Dothideomycetes;Pleosporales;Didymellaceae;Nothophoma;Nothophoma;Nothophoma_nullicana		saprotroph	saprotroph	litter_saprotroph					leaf/fruit/seed					filamentous_mycelium
SP162	Trechispora_sp	0	5	0	0	15	0	0	0	0	0	0	0	6	0	0	0	0	0	0	0	0	0	0	0	26	0.0262245	Fungi	Basidiomycota	Agaricomycetes	Trechisporales	Hydnodontaceae	Trechispora	Trechispora_sp	Fungi;Basidiomycota;Agaricomycetes;Trechisporales;Hydnodontaceae;Trechispora;Trechispora;Trechispora_sp		saprotroph	saprotroph	wood_saprotroph					wood	white_rot	non-aquatic			filamentous_mycelium
SP163	Acrophialophora_fusispora	0	3	0	2	0	0	0	2	0	0	0	0	10	0	0	4	0	0	0	4	0	0	0	0	25	0.0252158	Fungi	Ascomycota	Sordariomycetes	Sordariales	Chaetomiaceae	Acrophialophora	Acrophialophora_fusispora	Fungi;Ascomycota;Sordariomycetes;Sordariales;Chaetomiaceae;Acrophialophora;Acrophialophora;Acrophialophora_fusispora		plant_pathogen	plant_pathogen	plant_pathogen				leaf/fruit/seed_pathogen			partly_aquatic			filamentous_mycelium
SP164	Paradendryphiella_salina	0	6	0	1	0	0	0	0	0	0	3	4	5	0	0	0	0	0	0	6	0	0	0	0	25	0.0252158	Fungi	Ascomycota	Dothideomycetes	Pleosporales	Pleosporaceae	Paradendryphiella	Paradendryphiella_salina	Fungi;Ascomycota;Dothideomycetes;Pleosporales;Pleosporaceae;Paradendryphiella;Paradendryphiella;Paradendryphiella_salina		plant_pathogen	plant_pathogen	plant_pathogen	litter_saprotroph		no_endophytic_capacity	leaf/fruit/seed_pathogen	leaf/fruit/seed		partly_marine_(partly_non-aquatic)			filamentous_mycelium
SP165	Orbiliaceae_sp	0	0	0	0	0	0	0	0	0	0	0	0	0	0	0	0	0	24	0	0	0	0	0	0	24	0.0242072	Fungi	Ascomycota	Orbiliomycetes	Orbiliales	Orbiliaceae	Orbiliaceae_gen_Incertae_sedis	Orbiliaceae_sp	Fungi;Ascomycota;Orbiliomycetes;Orbiliales;Orbiliaceae;Orbiliaceae_gen_Incertae_sedis;Orbiliaceae_gen_Incertae_sedis;Orbiliaceae_sp		uncertain	uncertain
SP166	Symmetrospora_sp	0	0	1	0	11	0	4	0	0	0	0	0	0	0	0	0	0	0	0	8	0	0	0	0	24	0.0242072	Fungi	Basidiomycota	Cystobasidiomycetes	Cystobasidiomycetes_ord_Incertae_sedis	Symmetrosporaceae	Symmetrospora	Symmetrospora_sp	Fungi;Basidiomycota;Cystobasidiomycetes;Cystobasidiomycetes_ord_Incertae_sedis;Symmetrosporaceae;Symmetrospora;Symmetrospora;Symmetrospora_sp		saprotroph	saprotroph	epiphyte	litter_saprotroph		no_endophytic_capacity		leaf/fruit/seed		partly_aquatic			yeast
SP167	Taphrina_mirabilis	0	0	0	0	0	1	0	0	23	0	0	0	0	0	0	0	0	0	0	0	0	0	0	0	24	0.0242072	Fungi	Ascomycota	Taphrinomycetes	Taphrinales	Taphrinaceae	Taphrina	Taphrina_mirabilis	Fungi;Ascomycota;Taphrinomycetes;Taphrinales;Taphrinaceae;Taphrina;Taphrina;Taphrina_mirabilis		plant_pathogen	plant_pathogen	plant_pathogen				leaf/fruit/seed_pathogen			non-aquatic			dimorphic_yeast
SP168	Mycena_sp	0	0	23	0	0	0	0	0	0	0	0	0	0	0	0	0	0	0	0	0	0	0	0	0	23	0.0231986	Fungi	Basidiomycota	Agaricomycetes	Agaricales	Mycenaceae	Mycena	Mycena_sp	Fungi;Basidiomycota;Agaricomycetes;Agaricales;Mycenaceae;Mycena;Mycena;Mycena_sp		saprotroph	saprotroph	litter_saprotroph	root-associated	wood_saprotroph_many_species	root-associated	leaf/fruit/seed_pathogen	leaf/fruit/seed		non-aquatic			filamentous_mycelium
SP169	Phaeomoniellales_sp	4	0	0	3	8	1	0	0	0	0	0	0	0	0	0	0	0	6	0	0	0	0	0	0	22	0.0221899	Fungi	Ascomycota	Eurotiomycetes	Phaeomoniellales	Phaeomoniellales_fam_Incertae_sedis	Phaeomoniellales_gen_Incertae_sedis	Phaeomoniellales_sp	Fungi;Ascomycota;Eurotiomycetes;Phaeomoniellales;Phaeomoniellales_fam_Incertae_sedis;Phaeomoniellales_gen_Incertae_sedis;Phaeomoniellales_gen_Incertae_sedis;Phaeomoniellales_sp		uncertain	uncertain
SP170	Ascochyta_rabiei	0	0	0	0	0	0	0	0	0	0	4	0	0	0	0	0	0	0	0	0	0	0	17	0	21	0.0211813	Fungi	Ascomycota	Dothideomycetes	Pleosporales	Didymellaceae	Ascochyta	Ascochyta_rabiei	Fungi;Ascomycota;Dothideomycetes;Pleosporales;Didymellaceae;Ascochyta;Ascochyta;Ascochyta_rabiei		plant_pathogen	plant_pathogen	plant_pathogen				leaf/fruit/seed_pathogen			partly_aquatic			filamentous_mycelium
SP171	Hypholoma_fasciculare	0	0	0	0	0	0	0	0	0	0	0	0	0	0	0	0	0	21	0	0	0	0	0	0	21	0.0211813	Fungi	Basidiomycota	Agaricomycetes	Agaricales	Strophariaceae	Hypholoma	Hypholoma_fasciculare	Fungi;Basidiomycota;Agaricomycetes;Agaricales;Strophariaceae;Hypholoma;Hypholoma;Hypholoma_fasciculare		saprotroph	saprotroph	wood_saprotroph					wood	white_rot	non-aquatic			filamentous_mycelium
SP172	Infundichalara_sp	0	0	0	0	0	0	0	0	0	0	11	10	0	0	0	0	0	0	0	0	0	0	0	0	21	0.0211813	Fungi	Ascomycota	Leotiomycetes	Helotiales	Helotiales_fam_Incertae_sedis	Infundichalara	Infundichalara_sp	Fungi;Ascomycota;Leotiomycetes;Helotiales;Helotiales_fam_Incertae_sedis;Infundichalara;Infundichalara;Infundichalara_sp		saprotroph	saprotroph	litter_saprotroph					leaf/fruit/seed		non-aquatic		Pinus	filamentous_mycelium
SP173	Taphrina_deformans	3	0	0	6	1	6	0	5	0	0	0	0	0	0	0	0	0	0	0	0	0	0	0	0	21	0.0211813	Fungi	Ascomycota	Taphrinomycetes	Taphrinales	Taphrinaceae	Taphrina	Taphrina_deformans	Fungi;Ascomycota;Taphrinomycetes;Taphrinales;Taphrinaceae;Taphrina;Taphrina;Taphrina_deformans		plant_pathogen	plant_pathogen	plant_pathogen				leaf/fruit/seed_pathogen			non-aquatic			dimorphic_yeast
SP174	Yunzhangia_sp	0	0	0	15	0	0	0	6	0	0	0	0	0	0	0	0	0	0	0	0	0	0	0	0	21	0.0211813	Fungi	Basidiomycota	Microbotryomycetes	Microbotryomycetes_ord_Incertae_sedis	Microbotryomycetes_fam_Incertae_sedis	Yunzhangia	Yunzhangia_sp	Fungi;Basidiomycota;Microbotryomycetes;Microbotryomycetes_ord_Incertae_sedis;Microbotryomycetes_fam_Incertae_sedis;Yunzhangia;Yunzhangia;Yunzhangia_sp		uncertain	other	unspecified		fruitbody-associated								yeast
SP175	Acarospora_sp	0	0	0	0	0	0	0	0	0	8	6	0	0	0	0	0	0	0	0	0	6	0	0	0	20	0.0201727	Fungi	Ascomycota	Lecanoromycetes	Acarosporales	Acarosporaceae	Acarospora	Acarospora_sp	Fungi;Ascomycota;Lecanoromycetes;Acarosporales;Acarosporaceae;Acarospora;Acarospora;Acarospora_sp		lichenized	other	lichenized							non-aquatic			thallus_photosynthetic
SP176	Neodeightonia_phoenicum	0	0	0	0	0	0	0	0	0	6	0	0	0	0	0	0	0	0	0	0	7	0	0	7	20	0.0201727	Fungi	Ascomycota	Dothideomycetes	Botryosphaeriales	Botryosphaeriaceae	Neodeightonia	Neodeightonia_phoenicum	Fungi;Ascomycota;Dothideomycetes;Botryosphaeriales;Botryosphaeriaceae;Neodeightonia;Neodeightonia;Neodeightonia_phoenicum		endophyte	endophyte	plant_pathogen	litter_saprotroph		foliar_endophyte	leaf/fruit/seed_pathogen	leaf/fruit/seed		non-aquatic			filamentous_mycelium
SP177	Podospora_sp	0	0	0	0	0	0	0	0	0	0	0	0	0	0	0	0	0	0	0	0	0	13	7	0	20	0.0201727	Fungi	Ascomycota	Sordariomycetes	Sordariales	Podosporaceae	Podospora	Podospora_sp	Fungi;Ascomycota;Sordariomycetes;Sordariales;Podosporaceae;Podospora;Podospora;Podospora_sp		endophyte	endophyte	dung_saprotroph	foliar_endophyte	litter_saprotroph_some_species	foliar_endophyte		leaf/fruit/seed,dung		partly_freshwater_(partly_non-aquatic)			filamentous_mycelium
SP178	Sarea_resinae	0	0	0	0	0	0	0	0	0	0	7	0	0	0	0	0	0	0	13	0	0	0	0	0	20	0.0201727	Fungi	Ascomycota	Sareomycetes	Sareales	Sareaceae	Sarea	Sarea_resinae	Fungi;Ascomycota;Sareomycetes;Sareales;Sareaceae;Sarea;Sarea;Sarea_resinae		saprotroph	saprotroph	unspecified_saprotroph										filamentous_mycelium
SP179	Taphrinomycetes_sp	0	0	0	0	0	0	0	0	0	0	0	0	0	0	20	0	0	0	0	0	0	0	0	0	20	0.0201727	Fungi	Ascomycota	Taphrinomycetes	Taphrinomycetes_ord_Incertae_sedis	Taphrinomycetes_fam_Incertae_sedis	Taphrinomycetes_gen_Incertae_sedis	Taphrinomycetes_sp	Fungi;Ascomycota;Taphrinomycetes;Taphrinomycetes_ord_Incertae_sedis;Taphrinomycetes_fam_Incertae_sedis;Taphrinomycetes_gen_Incertae_sedis;Taphrinomycetes_gen_Incertae_sedis;Taphrinomycetes_sp		uncertain	uncertain
SP180	Cistella_acuum	0	0	0	0	0	0	0	0	0	13	6	0	0	0	0	0	0	0	0	0	0	0	0	0	19	0.019164	Fungi	Ascomycota	Leotiomycetes	Helotiales	Helotiales_fam_Incertae_sedis	Cistella	Cistella_acuum	Fungi;Ascomycota;Leotiomycetes;Helotiales;Helotiales_fam_Incertae_sedis;Cistella;Cistella;Cistella_acuum		endophyte	endophyte	wood_saprotroph	litter_saprotroph		foliar_endophyte		wood,leaf/fruit/seed		partly_freshwater_(partly_non-aquatic)			filamentous_mycelium
SP181	Coniothyrium_sp	0	0	0	0	0	0	0	0	0	0	19	0	0	0	0	0	0	0	0	0	0	0	0	0	19	0.019164	Fungi	Ascomycota	Dothideomycetes	Pleosporales	Coniothyriaceae	Coniothyrium	Coniothyrium_sp	Fungi;Ascomycota;Dothideomycetes;Pleosporales;Coniothyriaceae;Coniothyrium;Coniothyrium;Coniothyrium_sp		plant_pathogen	plant_pathogen	plant_pathogen	litter_saprotroph	mycoparasite_some_species		leaf/fruit/seed_pathogen	leaf/fruit/seed,wood	soft_rot	partly_aquatic			filamentous_mycelium
SP182	Exobasidium_bisporum	0	0	0	0	0	0	0	0	0	0	0	0	0	0	0	19	0	0	0	0	0	0	0	0	19	0.019164	Fungi	Basidiomycota	Exobasidiomycetes	Exobasidiales	Exobasidiaceae	Exobasidium	Exobasidium_bisporum	Fungi;Basidiomycota;Exobasidiomycetes;Exobasidiales;Exobasidiaceae;Exobasidium;Exobasidium;Exobasidium_bisporum		plant_pathogen	plant_pathogen	plant_pathogen			no_endophytic_capacity	leaf/fruit/seed_pathogen			non-aquatic			filamentous_mycelium
SP183	Naganishia_diffluens	2	0	0	0	0	0	0	0	0	0	0	0	0	0	0	0	3	14	0	0	0	0	0	0	19	0.019164	Fungi	Basidiomycota	Tremellomycetes	Filobasidiales	Filobasidiaceae	Naganishia	Naganishia_diffluens	Fungi;Basidiomycota;Tremellomycetes;Filobasidiales;Filobasidiaceae;Naganishia;Naganishia;Naganishia_diffluens		saprotroph	saprotroph	unspecified_saprotroph		extremophile					partly_aquatic			yeast
SP184	Phaeothecaceae_sp	1	0	5	3	0	0	0	0	0	0	0	0	7	3	0	0	0	0	0	0	0	0	0	0	19	0.019164	Fungi	Ascomycota	Dothideomycetes	Phaeothecales	Phaeothecaceae	Phaeothecaceae_gen_Incertae_sedis	Phaeothecaceae_sp	Fungi;Ascomycota;Dothideomycetes;Phaeothecales;Phaeothecaceae;Phaeothecaceae_gen_Incertae_sedis;Phaeothecaceae_gen_Incertae_sedis;Phaeothecaceae_sp		uncertain	uncertain
SP185	Hyaloscyphaceae_sp	0	5	0	0	0	0	0	0	0	0	13	0	0	0	0	0	0	0	0	0	0	0	0	0	18	0.0181554	Fungi	Ascomycota	Leotiomycetes	Helotiales	Hyaloscyphaceae	Hyaloscyphaceae_gen_Incertae_sedis	Hyaloscyphaceae_sp	Fungi;Ascomycota;Leotiomycetes;Helotiales;Hyaloscyphaceae;Hyaloscyphaceae_gen_Incertae_sedis;Hyaloscyphaceae_gen_Incertae_sedis;Hyaloscyphaceae_sp		uncertain	uncertain
SP186	Periconia_sp	0	0	0	0	0	0	0	0	0	0	6	0	0	0	0	0	0	0	0	0	0	0	12	0	18	0.0181554	Fungi	Ascomycota	Dothideomycetes	Pleosporales	Periconiaceae	Periconia	Periconia_sp	Fungi;Ascomycota;Dothideomycetes;Pleosporales;Periconiaceae;Periconia;Periconia;Periconia_sp		endophyte	endophyte	plant_pathogen	foliar_endophyte		foliar_endophyte	leaf/fruit/seed_pathogen	leaf/fruit/seed	soft_rot	partly_aquatic			filamentous_mycelium
SP187	Saccharomyces_cerevisiae	0	0	0	0	0	0	0	0	0	0	4	0	0	0	0	0	0	0	0	7	0	0	7	0	18	0.0181554	Fungi	Ascomycota	Saccharomycetes	Saccharomycetales	Saccharomycetaceae	Saccharomyces	Saccharomyces_cerevisiae	Fungi;Ascomycota;Saccharomycetes;Saccharomycetales;Saccharomycetaceae;Saccharomyces;Saccharomyces;Saccharomyces_cerevisiae		saprotroph	saprotroph	nectar/tap_saprotroph					sugar-rich_substrates		partly_aquatic	arthropod-associated		yeast
SP188	Tausonia_sp	0	0	0	0	0	0	0	0	18	0	0	0	0	0	0	0	0	0	0	0	0	0	0	0	18	0.0181554	Fungi	Basidiomycota	Tremellomycetes	Cystofilobasidiales	Mrakiaceae	Tausonia	Tausonia_sp	Fungi;Basidiomycota;Tremellomycetes;Cystofilobasidiales;Mrakiaceae;Tausonia;Tausonia;Tausonia_sp		saprotroph	saprotroph	soil_saprotroph					soil		partly_aquatic			yeast
SP189	Cephalotheca_sp	0	1	0	0	0	0	0	0	0	9	2	5	0	0	0	0	0	0	0	0	0	0	0	0	17	0.0171468	Fungi	Ascomycota	Sordariomycetes	Cephalothecales	Cephalothecaceae	Cephalotheca	Cephalotheca_sp	Fungi;Ascomycota;Sordariomycetes;Cephalothecales;Cephalothecaceae;Cephalotheca;Cephalotheca;Cephalotheca_sp		lichen_myco_parasite	other	mycoparasite		wood_saprotroph_some_species			fungal_material		non-aquatic			filamentous_mycelium
SP190	Lembosiniella_sp	0	0	0	0	0	17	0	0	0	0	0	0	0	0	0	0	0	0	0	0	0	0	0	0	17	0.0171468	Fungi	Ascomycota	Dothideomycetes	Dothideomycetes_ord_Incertae_sedis	Dothideomycetes_fam_Incertae_sedis	Lembosiniella	Lembosiniella_sp	Fungi;Ascomycota;Dothideomycetes;Dothideomycetes_ord_Incertae_sedis;Dothideomycetes_fam_Incertae_sedis;Lembosiniella;Lembosiniella;Lembosiniella_sp		uncertain	uncertain
SP191	Leptosphaeriaceae_sp	0	0	0	0	0	0	0	0	0	0	0	0	0	0	0	0	0	0	0	0	0	0	17	0	17	0.0171468	Fungi	Ascomycota	Dothideomycetes	Pleosporales	Leptosphaeriaceae	Leptosphaeriaceae_gen_Incertae_sedis	Leptosphaeriaceae_sp	Fungi;Ascomycota;Dothideomycetes;Pleosporales;Leptosphaeriaceae;Leptosphaeriaceae_gen_Incertae_sedis;Leptosphaeriaceae_gen_Incertae_sedis;Leptosphaeriaceae_sp		uncertain	uncertain
SP192	Oedocephalum_elegans	0	0	0	0	0	0	0	0	1	0	4	0	0	0	0	4	0	0	0	0	8	0	0	0	17	0.0171468	Fungi	Ascomycota	Pezizomycetes	Pezizales	Pezizaceae	Oedocephalum	Oedocephalum_elegans	Fungi;Ascomycota;Pezizomycetes;Pezizales;Pezizaceae;Oedocephalum;Oedocephalum;Oedocephalum_elegans		saprotroph	saprotroph	litter_saprotroph					leaf/fruit/seed		non-aquatic			filamentous_mycelium
SP193	Pseudopithomyces_chartarum	0	0	0	0	0	0	0	0	0	0	0	0	0	0	0	0	0	0	0	0	17	0	0	0	17	0.0171468	Fungi	Ascomycota	Dothideomycetes	Pleosporales	Didymosphaeriaceae	Pseudopithomyces	Pseudopithomyces_chartarum	Fungi;Ascomycota;Dothideomycetes;Pleosporales;Didymosphaeriaceae;Pseudopithomyces;Pseudopithomyces;Pseudopithomyces_chartarum		plant_pathogen	plant_pathogen	plant_pathogen	litter_saprotroph		no_endophytic_capacity	leaf/fruit/seed_pathogen	leaf/fruit/seed		partly_aquatic			filamentous_mycelium
SP194	Stagonospora_sp	0	6	0	0	0	0	0	0	0	0	6	0	0	0	0	0	0	0	0	5	0	0	0	0	17	0.0171468	Fungi	Ascomycota	Dothideomycetes	Pleosporales	Massarinaceae	Stagonospora	Stagonospora_sp	Fungi;Ascomycota;Dothideomycetes;Pleosporales;Massarinaceae;Stagonospora;Stagonospora;Stagonospora_sp		plant_pathogen	plant_pathogen	plant_pathogen				leaf/fruit/seed_pathogen			non-aquatic			filamentous_mycelium
SP195	Xenopolyscytalum_sp	0	0	0	0	0	0	0	0	0	0	8	9	0	0	0	0	0	0	0	0	0	0	0	0	17	0.0171468	Fungi	Ascomycota	Leotiomycetes	Helotiales	Pezizellaceae	Xenopolyscytalum	Xenopolyscytalum_sp	Fungi;Ascomycota;Leotiomycetes;Helotiales;Pezizellaceae;Xenopolyscytalum;Xenopolyscytalum;Xenopolyscytalum_sp		endophyte	endophyte	litter_saprotroph	foliar_endophyte		foliar_endophyte		leaf/fruit/seed		non-aquatic			filamentous_mycelium
SP196	Exobasidium_sp	0	0	0	0	0	0	0	0	0	0	0	0	0	0	0	13	0	3	0	0	0	0	0	0	16	0.0161381	Fungi	Basidiomycota	Exobasidiomycetes	Exobasidiales	Exobasidiaceae	Exobasidium	Exobasidium_sp	Fungi;Basidiomycota;Exobasidiomycetes;Exobasidiales;Exobasidiaceae;Exobasidium;Exobasidium;Exobasidium_sp		plant_pathogen	plant_pathogen	plant_pathogen			no_endophytic_capacity	leaf/fruit/seed_pathogen			non-aquatic			filamentous_mycelium
SP197	Hypholoma_sp	0	0	0	0	7	0	0	0	0	0	0	0	0	0	0	0	0	9	0	0	0	0	0	0	16	0.0161381	Fungi	Basidiomycota	Agaricomycetes	Agaricales	Strophariaceae	Hypholoma	Hypholoma_sp	Fungi;Basidiomycota;Agaricomycetes;Agaricales;Strophariaceae;Hypholoma;Hypholoma;Hypholoma_sp		saprotroph	saprotroph	wood_saprotroph					wood	white_rot	non-aquatic			filamentous_mycelium
SP198	Lecythophora_sp	0	0	0	0	0	0	0	0	0	0	0	16	0	0	0	0	0	0	0	0	0	0	0	0	16	0.0161381	Fungi	Ascomycota	Sordariomycetes	Coniochaetales	Coniochaetaceae	Lecythophora	Lecythophora_sp	Fungi;Ascomycota;Sordariomycetes;Coniochaetales;Coniochaetaceae;Lecythophora;Lecythophora;Lecythophora_sp		endophyte	endophyte	unspecified_saprotroph	foliar_endophyte	hypervariable	foliar_endophyte	leaf/fruit/seed_pathogen	leaf/fruit/seed,soil,dung,animal_material		partly_aquatic	animal_parasite		filamentous_mycelium
SP199	Microdochium_sp	0	1	4	5	0	0	0	0	0	0	0	0	2	0	0	0	0	0	0	4	0	0	0	0	16	0.0161381	Fungi	Ascomycota	Sordariomycetes	Xylariales	Microdochiaceae	Microdochium	Microdochium_sp	Fungi;Ascomycota;Sordariomycetes;Xylariales;Microdochiaceae;Microdochium;Microdochium;Microdochium_sp		endophyte	endophyte	plant_pathogen	foliar_endophyte		foliar_endophyte	leaf/fruit/seed_pathogen	leaf/fruit/seed		partly_aquatic			filamentous_mycelium
SP200	Paxillus_sp	0	16	0	0	0	0	0	0	0	0	0	0	0	0	0	0	0	0	0	0	0	0	0	0	16	0.0161381	Fungi	Basidiomycota	Agaricomycetes	Boletales	Paxillaceae	Paxillus	Paxillus_sp	Fungi;Basidiomycota;Agaricomycetes;Boletales;Paxillaceae;Paxillus;Paxillus;Paxillus_sp		ectomycorrhizal	other	ectomycorrhizal							non-aquatic			filamentous_mycelium
SP201	Taphrina_carpini	0	1	0	0	0	0	0	0	0	0	0	0	0	0	15	0	0	0	0	0	0	0	0	0	16	0.0161381	Fungi	Ascomycota	Taphrinomycetes	Taphrinales	Taphrinaceae	Taphrina	Taphrina_carpini	Fungi;Ascomycota;Taphrinomycetes;Taphrinales;Taphrinaceae;Taphrina;Taphrina;Taphrina_carpini		plant_pathogen	plant_pathogen	plant_pathogen				leaf/fruit/seed_pathogen			non-aquatic			dimorphic_yeast
SP202	Vishniacozyma_sp	0	0	0	0	0	0	0	0	0	0	0	0	0	0	13	0	0	3	0	0	0	0	0	0	16	0.0161381	Fungi	Basidiomycota	Tremellomycetes	Tremellales	Bulleribasidiaceae	Vishniacozyma	Vishniacozyma_sp	Fungi;Basidiomycota;Tremellomycetes;Tremellales;Bulleribasidiaceae;Vishniacozyma;Vishniacozyma;Vishniacozyma_sp		saprotroph	saprotroph	soil_saprotroph		extremophile			soil		non-aquatic			yeast
SP203	Botryosphaeriales_sp	0	15	0	0	0	0	0	0	0	0	0	0	0	0	0	0	0	0	0	0	0	0	0	0	15	0.0151295	Fungi	Ascomycota	Dothideomycetes	Botryosphaeriales	Botryosphaeriales_fam_Incertae_sedis	Botryosphaeriales_gen_Incertae_sedis	Botryosphaeriales_sp	Fungi;Ascomycota;Dothideomycetes;Botryosphaeriales;Botryosphaeriales_fam_Incertae_sedis;Botryosphaeriales_gen_Incertae_sedis;Botryosphaeriales_gen_Incertae_sedis;Botryosphaeriales_sp		uncertain	uncertain
SP204	Candida_albicans	0	3	0	0	4	0	0	0	0	0	3	0	0	0	0	0	0	0	5	0	0	0	0	0	15	0.0151295	Fungi	Ascomycota	Saccharomycetes	Saccharomycetales	Saccharomycetales_fam_Incertae_sedis	Candida	Candida_albicans	Fungi;Ascomycota;Saccharomycetes;Saccharomycetales;Saccharomycetales_fam_Incertae_sedis;Candida;Candida;Candida_albicans		saprotroph	saprotroph	nectar/tap_saprotroph					sugar-rich_substrates		partly_aquatic	animal-associated/opportunistic_human_parasite		yeast
SP205	Chalara_sp	0	0	0	0	0	0	0	0	0	0	5	10	0	0	0	0	0	0	0	0	0	0	0	0	15	0.0151295	Fungi	Ascomycota	Leotiomycetes	Helotiales	Pezizellaceae	Chalara	Chalara_sp	Fungi;Ascomycota;Leotiomycetes;Helotiales;Pezizellaceae;Chalara;Chalara;Chalara_sp		endophyte	endophyte	litter_saprotroph	plant_pathogen	hypervariable	foliar_endophyte	wood_pathogen,leaf/fruit/seed_pathogen	wood,leaf/fruit/seed	soft_rot	non-aquatic			filamentous_mycelium
SP206	Cladonia_subulata	0	0	0	0	0	0	0	0	0	0	0	0	0	0	0	0	0	0	15	0	0	0	0	0	15	0.0151295	Fungi	Ascomycota	Lecanoromycetes	Lecanorales	Cladoniaceae	Cladonia	Cladonia_subulata	Fungi;Ascomycota;Lecanoromycetes;Lecanorales;Cladoniaceae;Cladonia;Cladonia;Cladonia_subulata		lichenized	other	lichenized							non-aquatic			thallus_photosynthetic
SP207	Colletotrichum_gloeosporioides	0	0	0	0	0	0	0	0	0	0	9	0	0	0	0	0	0	0	0	0	6	0	0	0	15	0.0151295	Fungi	Ascomycota	Sordariomycetes	Glomerellales	Glomerellaceae	Colletotrichum	Colletotrichum_gloeosporioides	Fungi;Ascomycota;Sordariomycetes;Glomerellales;Glomerellaceae;Colletotrichum;Colletotrichum;Colletotrichum_gloeosporioides		endophyte	endophyte	plant_pathogen	litter_saprotroph		foliar_endophyte	leaf/fruit/seed_pathogen	leaf/fruit/seed					filamentous_mycelium
SP208	Didymella_cylindrica	0	0	0	0	0	0	0	0	0	0	0	0	0	0	0	0	0	0	0	0	0	15	0	0	15	0.0151295	Fungi	Ascomycota	Dothideomycetes	Pleosporales	Didymellaceae	Didymella	Didymella_cylindrica	Fungi;Ascomycota;Dothideomycetes;Pleosporales;Didymellaceae;Didymella;Didymella;Didymella_cylindrica		plant_pathogen	plant_pathogen	plant_pathogen	litter_saprotroph	hypervariable		leaf/fruit/seed_pathogen	leaf/fruit/seed,roots,soil,animal_material		partly_aquatic	animal_parasite		filamentous_mycelium
SP209	Rhytismatales_sp	0	0	15	0	0	0	0	0	0	0	0	0	0	0	0	0	0	0	0	0	0	0	0	0	15	0.0151295	Fungi	Ascomycota	Leotiomycetes	Rhytismatales	Rhytismatales_fam_Incertae_sedis	Rhytismatales_gen_Incertae_sedis	Rhytismatales_sp	Fungi;Ascomycota;Leotiomycetes;Rhytismatales;Rhytismatales_fam_Incertae_sedis;Rhytismatales_gen_Incertae_sedis;Rhytismatales_gen_Incertae_sedis;Rhytismatales_sp		uncertain	uncertain
SP210	Fulvia_fulva	0	0	0	0	0	0	0	0	0	0	6	0	0	0	0	0	3	0	0	0	5	0	0	0	14	0.0141209	Fungi	Ascomycota	Dothideomycetes	Mycosphaerellales	Mycosphaerellaceae	Fulvia	Fulvia_fulva	Fungi;Ascomycota;Dothideomycetes;Mycosphaerellales;Mycosphaerellaceae;Fulvia;Fulvia;Fulvia_fulva		plant_pathogen	plant_pathogen	plant_pathogen				leaf/fruit/seed_pathogen			non-aquatic			filamentous_mycelium
SP211	Peniophoraceae_sp	0	0	1	0	0	0	0	0	0	0	0	13	0	0	0	0	0	0	0	0	0	0	0	0	14	0.0141209	Fungi	Basidiomycota	Agaricomycetes	Russulales	Peniophoraceae	Peniophoraceae_gen_Incertae_sedis	Peniophoraceae_sp	Fungi;Basidiomycota;Agaricomycetes;Russulales;Peniophoraceae;Peniophoraceae_gen_Incertae_sedis;Peniophoraceae_gen_Incertae_sedis;Peniophoraceae_sp		uncertain	uncertain
SP212	Pyricularia_sp	0	0	0	0	0	0	0	0	0	0	0	0	0	0	0	0	0	0	5	0	0	9	0	0	14	0.0141209	Fungi	Ascomycota	Sordariomycetes	Magnaporthales	Pyriculariaceae	Pyricularia	Pyricularia_sp	Fungi;Ascomycota;Sordariomycetes;Magnaporthales;Pyriculariaceae;Pyricularia;Pyricularia;Pyricularia_sp		plant_pathogen	plant_pathogen	plant_pathogen				leaf/fruit/seed_pathogen			non-aquatic			filamentous_mycelium
SP213	Quasiphoma_hyphaenes	0	0	0	0	0	0	0	0	0	0	0	0	0	0	0	0	0	0	0	0	0	0	14	0	14	0.0141209	Fungi	Ascomycota	Dothideomycetes	Dothideomycetes_ord_Incertae_sedis	Dothideomycetes_fam_Incertae_sedis	Quasiphoma	Quasiphoma_hyphaenes	Fungi;Ascomycota;Dothideomycetes;Dothideomycetes_ord_Incertae_sedis;Dothideomycetes_fam_Incertae_sedis;Quasiphoma;Quasiphoma;Quasiphoma_hyphaenes		uncertain	uncertain
SP214	Rozellomycota_sp	0	0	0	7	0	0	0	0	0	0	0	0	0	0	3	0	0	4	0	0	0	0	0	0	14	0.0141209	Fungi	Rozellomycota	Rozellomycota_cls_Incertae_sedis	Rozellomycota_ord_Incertae_sedis	Rozellomycota_fam_Incertae_sedis	Rozellomycota_gen_Incertae_sedis	Rozellomycota_sp	Fungi;Rozellomycota;Rozellomycota_cls_Incertae_sedis;Rozellomycota_ord_Incertae_sedis;Rozellomycota_fam_Incertae_sedis;Rozellomycota_gen_Incertae_sedis;Rozellomycota_gen_Incertae_sedis;Rozellomycota_sp		uncertain	uncertain
SP215	Taphrina_letifera	0	0	0	4	10	0	0	0	0	0	0	0	0	0	0	0	0	0	0	0	0	0	0	0	14	0.0141209	Fungi	Ascomycota	Taphrinomycetes	Taphrinales	Taphrinaceae	Taphrina	Taphrina_letifera	Fungi;Ascomycota;Taphrinomycetes;Taphrinales;Taphrinaceae;Taphrina;Taphrina;Taphrina_letifera		plant_pathogen	plant_pathogen	plant_pathogen				leaf/fruit/seed_pathogen			non-aquatic			dimorphic_yeast
SP216	Microsphaeropsis_hellebori	0	0	0	0	0	0	0	0	0	0	0	0	0	0	0	0	0	0	0	0	0	0	13	0	13	0.0131122	Fungi	Ascomycota	Dothideomycetes	Pleosporales	Microsphaeropsidaceae	Microsphaeropsis	Microsphaeropsis_hellebori	Fungi;Ascomycota;Dothideomycetes;Pleosporales;Microsphaeropsidaceae;Microsphaeropsis;Microsphaeropsis;Microsphaeropsis_hellebori		endophyte	endophyte	unspecified_pathotroph	unspecified_saprotroph	hypervariable,_saprobes,pathogen_of_both_plants_and_animals,lichenicolous,terrestrial,worldwide	foliar_endophyte	leaf/fruit/seed_pathogen	leaf/fruit/seed,algal_material,fungal_material,animal_material		partly_marine_(partly_non-aquatic)	opportunistic_human_parasite		filamentous_mycelium
SP217	Coniozyma_leucospermi	0	0	0	0	0	0	0	0	0	7	5	0	0	0	0	0	0	0	0	0	0	0	0	0	12	0.0121036	Fungi	Ascomycota	Dothideomycetes	Dothideales	Dothideales_fam_Incertae_sedis	Coniozyma	Coniozyma_leucospermi	Fungi;Ascomycota;Dothideomycetes;Dothideales;Dothideales_fam_Incertae_sedis;Coniozyma;Coniozyma;Coniozyma_leucospermi		endophyte	endophyte	plant_pathogen	litter_saprotroph		foliar_endophyte	leaf/fruit/seed_pathogen	leaf/fruit/seed		non-aquatic			filamentous_mycelium
SP218	Cystobasidiomycetes_sp	0	0	0	11	0	0	0	0	0	0	0	0	0	0	0	0	0	1	0	0	0	0	0	0	12	0.0121036	Fungi	Basidiomycota	Cystobasidiomycetes	Cystobasidiomycetes_ord_Incertae_sedis	Cystobasidiomycetes_fam_Incertae_sedis	Cystobasidiomycetes_gen_Incertae_sedis	Cystobasidiomycetes_sp	Fungi;Basidiomycota;Cystobasidiomycetes;Cystobasidiomycetes_ord_Incertae_sedis;Cystobasidiomycetes_fam_Incertae_sedis;Cystobasidiomycetes_gen_Incertae_sedis;Cystobasidiomycetes_gen_Incertae_sedis;Cystobasidiomycetes_sp		uncertain	uncertain
SP219	Gigasporaceae_sp	0	0	0	0	0	0	0	0	0	7	2	0	0	0	0	0	3	0	0	0	0	0	0	0	12	0.0121036	Fungi	Glomeromycota	Glomeromycetes	Gigasporales	Gigasporaceae	Gigasporaceae_gen_Incertae_sedis	Gigasporaceae_sp	Fungi;Glomeromycota;Glomeromycetes;Gigasporales;Gigasporaceae;Gigasporaceae_gen_Incertae_sedis;Gigasporaceae_gen_Incertae_sedis;Gigasporaceae_sp		uncertain	uncertain
SP220	Haloguignardia_irritans	0	0	0	0	0	0	0	0	0	0	0	0	0	0	0	0	0	0	0	12	0	0	0	0	12	0.0121036	Fungi	Ascomycota	Sordariomycetes	Lulworthiales	Lulworthiaceae	Haloguignardia	Haloguignardia_irritans	Fungi;Ascomycota;Sordariomycetes;Lulworthiales;Lulworthiaceae;Haloguignardia;Haloguignardia;Haloguignardia_irritans		saprotroph	saprotroph	algal_parasite				algal_parasite	algal_material		marine			filamentous_mycelium
SP221	Leccinum_sp	0	0	0	12	0	0	0	0	0	0	0	0	0	0	0	0	0	0	0	0	0	0	0	0	12	0.0121036	Fungi	Basidiomycota	Agaricomycetes	Boletales	Boletaceae	Leccinum	Leccinum_sp	Fungi;Basidiomycota;Agaricomycetes;Boletales;Boletaceae;Leccinum;Leccinum;Leccinum_sp		ectomycorrhizal	other	ectomycorrhizal							non-aquatic			filamentous_mycelium
SP222	Macroventuria_wentii	0	0	0	0	0	0	0	0	0	0	0	0	0	0	0	0	0	0	0	0	0	0	12	0	12	0.0121036	Fungi	Ascomycota	Dothideomycetes	Pleosporales	Didymellaceae	Macroventuria	Macroventuria_wentii	Fungi;Ascomycota;Dothideomycetes;Pleosporales;Didymellaceae;Macroventuria;Macroventuria;Macroventuria_wentii		saprotroph	saprotroph	litter_saprotroph					leaf/fruit/seed					filamentous_mycelium
SP223	Celotheliaceae_sp	0	0	0	0	3	1	0	0	7	0	0	0	0	0	0	0	0	0	0	0	0	0	0	0	11	0.011095	Fungi	Ascomycota	Eurotiomycetes	Phaeomoniellales	Celotheliaceae	Celotheliaceae_gen_Incertae_sedis	Celotheliaceae_sp	Fungi;Ascomycota;Eurotiomycetes;Phaeomoniellales;Celotheliaceae;Celotheliaceae_gen_Incertae_sedis;Celotheliaceae_gen_Incertae_sedis;Celotheliaceae_sp		uncertain	uncertain
SP224	Didymella_pedeiae	0	0	0	0	0	0	0	0	0	0	0	0	0	0	0	0	0	0	0	0	0	0	11	0	11	0.011095	Fungi	Ascomycota	Dothideomycetes	Pleosporales	Didymellaceae	Didymella	Didymella_pedeiae	Fungi;Ascomycota;Dothideomycetes;Pleosporales;Didymellaceae;Didymella;Didymella;Didymella_pedeiae		plant_pathogen	plant_pathogen	plant_pathogen	litter_saprotroph	hypervariable		leaf/fruit/seed_pathogen	leaf/fruit/seed,roots,soil,animal_material		partly_aquatic	animal_parasite		filamentous_mycelium
SP225	Leptodontidium_sp	0	0	0	0	0	0	0	0	0	0	2	0	0	0	0	0	0	0	9	0	0	0	0	0	11	0.011095	Fungi	Ascomycota	Leotiomycetes	Helotiales	Leptodontidiaceae	Leptodontidium	Leptodontidium_sp	Fungi;Ascomycota;Leotiomycetes;Helotiales;Leptodontidiaceae;Leptodontidium;Leptodontidium;Leptodontidium_sp		endophyte	endophyte	litter_saprotroph	ericoid_mycorrhizal		root_endophyte_dark_septate		leaf/fruit/seed		partly_aquatic			filamentous_mycelium
SP226	Paraconiothyrium_sp	0	0	0	0	0	0	0	0	0	0	0	0	0	0	0	0	0	1	0	0	0	0	10	0	11	0.011095	Fungi	Ascomycota	Dothideomycetes	Pleosporales	Didymosphaeriaceae	Paraconiothyrium	Paraconiothyrium_sp	Fungi;Ascomycota;Dothideomycetes;Pleosporales;Didymosphaeriaceae;Paraconiothyrium;Paraconiothyrium;Paraconiothyrium_sp		saprotroph	saprotroph	wood_saprotroph			no_endophytic_capacity		wood	mold	partly_aquatic			filamentous_mycelium
SP227	Peniophora_incarnata	0	0	0	0	0	0	0	0	0	0	0	11	0	0	0	0	0	0	0	0	0	0	0	0	11	0.011095	Fungi	Basidiomycota	Agaricomycetes	Russulales	Peniophoraceae	Peniophora	Peniophora_incarnata	Fungi;Basidiomycota;Agaricomycetes;Russulales;Peniophoraceae;Peniophora;Peniophora;Peniophora_incarnata		saprotroph	saprotroph	wood_saprotroph	plant_pathogen			wood_pathogen	wood	white_rot	partly_aquatic			filamentous_mycelium
SP228	Pyrenophora_leucospermi	0	4	2	1	0	0	0	0	0	0	0	4	0	0	0	0	0	0	0	0	0	0	0	0	11	0.011095	Fungi	Ascomycota	Dothideomycetes	Pleosporales	Pleosporaceae	Pyrenophora	Pyrenophora_leucospermi	Fungi;Ascomycota;Dothideomycetes;Pleosporales;Pleosporaceae;Pyrenophora;Pyrenophora;Pyrenophora_leucospermi		plant_pathogen	plant_pathogen	plant_pathogen	wood_saprotroph		no_endophytic_capacity	leaf/fruit/seed_pathogen	wood,leaf/fruit/seed		partly_freshwater_(partly_non-aquatic)			filamentous_mycelium
SP229	Sordariomycetes_sp	0	0	0	0	0	0	0	0	0	0	0	11	0	0	0	0	0	0	0	0	0	0	0	0	11	0.011095	Fungi	Ascomycota	Sordariomycetes	Sordariomycetes_ord_Incertae_sedis	Sordariomycetes_fam_Incertae_sedis	Sordariomycetes_gen_Incertae_sedis	Sordariomycetes_sp	Fungi;Ascomycota;Sordariomycetes;Sordariomycetes_ord_Incertae_sedis;Sordariomycetes_fam_Incertae_sedis;Sordariomycetes_gen_Incertae_sedis;Sordariomycetes_gen_Incertae_sedis;Sordariomycetes_sp		uncertain	uncertain
SP230	Kwoniella_sp	0	0	0	0	0	0	0	0	0	0	0	0	0	0	0	0	0	10	0	0	0	0	0	0	10	0.0100863	Fungi	Basidiomycota	Tremellomycetes	Tremellales	Cryptococcaceae	Kwoniella	Kwoniella_sp	Fungi;Basidiomycota;Tremellomycetes;Tremellales;Cryptococcaceae;Kwoniella;Kwoniella;Kwoniella_sp		saprotroph	saprotroph	unspecified_saprotroph							partly_aquatic			dimorphic_yeast
SP231	Malassezia_globosa	0	0	0	0	0	0	0	0	0	0	0	0	0	10	0	0	0	0	0	0	0	0	0	0	10	0.0100863	Fungi	Basidiomycota	Malasseziomycetes	Malasseziales	Malasseziaceae	Malassezia	Malassezia_globosa	Fungi;Basidiomycota;Malasseziomycetes;Malasseziales;Malasseziaceae;Malassezia;Malassezia;Malassezia_globosa		saprotroph	saprotroph	soil_saprotroph	root-associated		root-associated	root-associated	roots,soil		partly_aquatic	animal-associated/opportunistic_human_parasite		yeast
SP232	Preussia_sp	0	0	10	0	0	0	0	0	0	0	0	0	0	0	0	0	0	0	0	0	0	0	0	0	10	0.0100863	Fungi	Ascomycota	Dothideomycetes	Pleosporales	Sporormiaceae	Preussia	Preussia_sp	Fungi;Ascomycota;Dothideomycetes;Pleosporales;Sporormiaceae;Preussia;Preussia;Preussia_sp		saprotroph	saprotroph	dung_saprotroph					dung		partly_aquatic			filamentous_mycelium
SP233	Russula_sp	0	0	0	0	0	0	0	0	0	0	10	0	0	0	0	0	0	0	0	0	0	0	0	0	10	0.0100863	Fungi	Basidiomycota	Agaricomycetes	Russulales	Russulaceae	Russula	Russula_sp	Fungi;Basidiomycota;Agaricomycetes;Russulales;Russulaceae;Russula;Russula;Russula_sp		ectomycorrhizal	other	ectomycorrhizal							non-aquatic			filamentous_mycelium
SP234	Taphrina_johansonii	0	10	0	0	0	0	0	0	0	0	0	0	0	0	0	0	0	0	0	0	0	0	0	0	10	0.0100863	Fungi	Ascomycota	Taphrinomycetes	Taphrinales	Taphrinaceae	Taphrina	Taphrina_johansonii	Fungi;Ascomycota;Taphrinomycetes;Taphrinales;Taphrinaceae;Taphrina;Taphrina;Taphrina_johansonii		plant_pathogen	plant_pathogen	plant_pathogen				leaf/fruit/seed_pathogen			non-aquatic			dimorphic_yeast
SP235	Aspergillus_flavus	0	0	0	0	0	2	0	0	0	0	7	0	0	0	0	0	0	0	0	0	0	0	0	0	9	0.00907771	Fungi	Ascomycota	Eurotiomycetes	Eurotiales	Aspergillaceae	Aspergillus	Aspergillus_flavus	Fungi;Ascomycota;Eurotiomycetes;Eurotiales;Aspergillaceae;Aspergillus;Aspergillus;Aspergillus_flavus		endophyte	endophyte	unspecified_saprotroph	foliar_endophyte	hypervariable,_saprotroph_animal_pathogen_endophyte	foliar_endophyte		leaf/fruit/seed,soil,dung,animal_material	mold	partly_aquatic	animal_parasite/opportunistic_human_parasite		filamentous_mycelium
SP236	Cladosporiaceae_sp	0	6	0	0	0	0	0	0	3	0	0	0	0	0	0	0	0	0	0	0	0	0	0	0	9	0.00907771	Fungi	Ascomycota	Dothideomycetes	Cladosporiales	Cladosporiaceae	Cladosporiaceae_gen_Incertae_sedis	Cladosporiaceae_sp	Fungi;Ascomycota;Dothideomycetes;Cladosporiales;Cladosporiaceae;Cladosporiaceae_gen_Incertae_sedis;Cladosporiaceae_gen_Incertae_sedis;Cladosporiaceae_sp		uncertain	uncertain
SP237	Coleosporium_zanthoxyli	0	0	0	0	0	0	0	0	0	0	0	0	4	0	0	0	5	0	0	0	0	0	0	0	9	0.00907771	Fungi	Basidiomycota	Pucciniomycetes	Pucciniales	Coleosporiaceae	Coleosporium	Coleosporium_zanthoxyli	Fungi;Basidiomycota;Pucciniomycetes;Pucciniales;Coleosporiaceae;Coleosporium;Coleosporium;Coleosporium_zanthoxyli		plant_pathogen	plant_pathogen	plant_pathogen		obligate_plant_pathogen	no_endophytic_capacity	leaf/fruit/seed_pathogen			non-aquatic			filamentous_mycelium
SP238	Fuscidea_cyathoides	0	0	0	0	0	0	0	0	0	0	5	0	0	0	0	0	4	0	0	0	0	0	0	0	9	0.00907771	Fungi	Ascomycota	Lecanoromycetes	Umbilicariales	Fuscideaceae	Fuscidea	Fuscidea_cyathoides	Fungi;Ascomycota;Lecanoromycetes;Umbilicariales;Fuscideaceae;Fuscidea;Fuscidea;Fuscidea_cyathoides		lichenized	other	lichenized							non-aquatic			thallus_photosynthetic
SP239	Mycosphaerella_punctiformis	0	0	0	0	0	0	0	0	0	0	0	0	0	0	9	0	0	0	0	0	0	0	0	0	9	0.00907771	Fungi	Ascomycota	Dothideomycetes	Mycosphaerellales	Mycosphaerellaceae	Mycosphaerella	Mycosphaerella_punctiformis	Fungi;Ascomycota;Dothideomycetes;Mycosphaerellales;Mycosphaerellaceae;Mycosphaerella;Mycosphaerella;Mycosphaerella_punctiformis		plant_pathogen	plant_pathogen	plant_pathogen	litter_saprotroph			leaf/fruit/seed_pathogen	leaf/fruit/seed		non-aquatic			filamentous_mycelium
SP240	Myriangiales_sp	0	2	0	0	0	0	0	0	0	7	0	0	0	0	0	0	0	0	0	0	0	0	0	0	9	0.00907771	Fungi	Ascomycota	Dothideomycetes	Myriangiales	Myriangiales_fam_Incertae_sedis	Myriangiales_gen_Incertae_sedis	Myriangiales_sp	Fungi;Ascomycota;Dothideomycetes;Myriangiales;Myriangiales_fam_Incertae_sedis;Myriangiales_gen_Incertae_sedis;Myriangiales_gen_Incertae_sedis;Myriangiales_sp		uncertain	uncertain
SP241	Nemania_sp	0	0	0	0	0	0	0	0	0	0	0	9	0	0	0	0	0	0	0	0	0	0	0	0	9	0.00907771	Fungi	Ascomycota	Sordariomycetes	Xylariales	Xylariaceae	Nemania	Nemania_sp	Fungi;Ascomycota;Sordariomycetes;Xylariales;Xylariaceae;Nemania;Nemania;Nemania_sp		saprotroph	saprotroph	wood_saprotroph					wood		non-aquatic			filamentous_mycelium
SP242	Neofusicoccum_sp	0	0	0	0	0	0	0	0	0	0	0	0	0	0	0	0	0	0	0	0	0	0	0	9	9	0.00907771	Fungi	Ascomycota	Dothideomycetes	Botryosphaeriales	Botryosphaeriaceae	Neofusicoccum	Neofusicoccum_sp	Fungi;Ascomycota;Dothideomycetes;Botryosphaeriales;Botryosphaeriaceae;Neofusicoccum;Neofusicoccum;Neofusicoccum_sp		endophyte	endophyte	plant_pathogen	litter_saprotroph		foliar_endophyte	leaf/fruit/seed_pathogen	leaf/fruit/seed		non-aquatic			filamentous_mycelium
SP243	Neophaeomoniella_sp	0	0	0	0	0	0	0	0	0	0	9	0	0	0	0	0	0	0	0	0	0	0	0	0	9	0.00907771	Fungi	Ascomycota	Eurotiomycetes	Phaeomoniellales	Celotheliaceae	Neophaeomoniella	Neophaeomoniella_sp	Fungi;Ascomycota;Eurotiomycetes;Phaeomoniellales;Celotheliaceae;Neophaeomoniella;Neophaeomoniella;Neophaeomoniella_sp		plant_pathogen	plant_pathogen	plant_pathogen				leaf/fruit/seed_pathogen			non-aquatic			filamentous_mycelium
SP244	Paecilomyces_variotii	0	0	0	0	0	6	0	0	0	0	0	0	0	0	0	0	3	0	0	0	0	0	0	0	9	0.00907771	Fungi	Ascomycota	Eurotiomycetes	Eurotiales	Thermoascaceae	Paecilomyces	Paecilomyces_variotii	Fungi;Ascomycota;Eurotiomycetes;Eurotiales;Thermoascaceae;Paecilomyces;Paecilomyces;Paecilomyces_variotii		endophyte	endophyte	foliar_endophyte	litter_saprotroph		foliar_endophyte		leaf/fruit/seed,animal_material	soft_rot	partly_aquatic	invertebrate_parasite		filamentous_mycelium
SP245	Pyrenophora_sp	0	0	0	0	0	0	0	0	0	0	9	0	0	0	0	0	0	0	0	0	0	0	0	0	9	0.00907771	Fungi	Ascomycota	Dothideomycetes	Pleosporales	Pleosporaceae	Pyrenophora	Pyrenophora_sp	Fungi;Ascomycota;Dothideomycetes;Pleosporales;Pleosporaceae;Pyrenophora;Pyrenophora;Pyrenophora_sp		plant_pathogen	plant_pathogen	plant_pathogen	wood_saprotroph		no_endophytic_capacity	leaf/fruit/seed_pathogen	wood,leaf/fruit/seed		partly_freshwater_(partly_non-aquatic)			filamentous_mycelium
SP246	Rhodocollybia_sp	0	0	9	0	0	0	0	0	0	0	0	0	0	0	0	0	0	0	0	0	0	0	0	0	9	0.00907771	Fungi	Basidiomycota	Agaricomycetes	Agaricales	Omphalotaceae	Rhodocollybia	Rhodocollybia_sp	Fungi;Basidiomycota;Agaricomycetes;Agaricales;Omphalotaceae;Rhodocollybia;Rhodocollybia;Rhodocollybia_sp		saprotroph	saprotroph	litter_saprotroph					leaf/fruit/seed		non-aquatic			filamentous_mycelium
SP247	Tryblidiopsis_pinastri	0	0	0	0	0	2	0	7	0	0	0	0	0	0	0	0	0	0	0	0	0	0	0	0	9	0.00907771	Fungi	Ascomycota	Leotiomycetes	Rhytismatales	Rhytismataceae	Tryblidiopsis	Tryblidiopsis_pinastri	Fungi;Ascomycota;Leotiomycetes;Rhytismatales;Rhytismataceae;Tryblidiopsis;Tryblidiopsis;Tryblidiopsis_pinastri		plant_pathogen	plant_pathogen	plant_pathogen	wood_saprotroph			wood_pathogen	wood		non-aquatic			filamentous_mycelium
SP248	Pyrenophora_tetrarrhenae	0	0	0	0	0	0	0	0	0	0	8	0	0	0	0	0	0	0	0	0	0	0	0	0	8	0.00806907	Fungi	Ascomycota	Dothideomycetes	Pleosporales	Pleosporaceae	Pyrenophora	Pyrenophora_tetrarrhenae	Fungi;Ascomycota;Dothideomycetes;Pleosporales;Pleosporaceae;Pyrenophora;Pyrenophora;Pyrenophora_tetrarrhenae		plant_pathogen	plant_pathogen	plant_pathogen	wood_saprotroph		no_endophytic_capacity	leaf/fruit/seed_pathogen	wood,leaf/fruit/seed		partly_freshwater_(partly_non-aquatic)			filamentous_mycelium
SP249	Schizothecium_sp	0	0	0	0	8	0	0	0	0	0	0	0	0	0	0	0	0	0	0	0	0	0	0	0	8	0.00806907	Fungi	Ascomycota	Sordariomycetes	Sordariales	Lasiosphaeriaceae	Schizothecium	Schizothecium_sp	Fungi;Ascomycota;Sordariomycetes;Sordariales;Lasiosphaeriaceae;Schizothecium;Schizothecium;Schizothecium_sp		saprotroph	saprotroph	dung_saprotroph					dung		partly_freshwater_(partly_non-aquatic)			filamentous_mycelium
SP250	Tremella_sp	0	0	0	0	0	0	0	0	0	0	0	0	0	0	0	0	8	0	0	0	0	0	0	0	8	0.00806907	Fungi	Basidiomycota	Tremellomycetes	Tremellales	Tremellaceae	Tremella	Tremella_sp	Fungi;Basidiomycota;Tremellomycetes;Tremellales;Tremellaceae;Tremella;Tremella;Tremella_sp		lichen_myco_parasite	other	mycoparasite		lichen_parasite_some_species			fungal_material		non-aquatic			dimorphic_yeast
SP251	Vibrisseaceae_sp	0	0	0	0	0	0	0	0	0	0	0	0	0	0	0	0	0	8	0	0	0	0	0	0	8	0.00806907	Fungi	Ascomycota	Leotiomycetes	Helotiales	Vibrisseaceae	Vibrisseaceae_gen_Incertae_sedis	Vibrisseaceae_sp	Fungi;Ascomycota;Leotiomycetes;Helotiales;Vibrisseaceae;Vibrisseaceae_gen_Incertae_sedis;Vibrisseaceae_gen_Incertae_sedis;Vibrisseaceae_sp		uncertain	uncertain
SP252	Ascochyta_neopisi	0	0	0	0	0	0	0	0	0	0	0	0	0	0	0	0	0	0	0	0	0	0	7	0	7	0.00706044	Fungi	Ascomycota	Dothideomycetes	Pleosporales	Didymellaceae	Ascochyta	Ascochyta_neopisi	Fungi;Ascomycota;Dothideomycetes;Pleosporales;Didymellaceae;Ascochyta;Ascochyta;Ascochyta_neopisi		plant_pathogen	plant_pathogen	plant_pathogen				leaf/fruit/seed_pathogen			partly_aquatic			filamentous_mycelium
SP253	Bandoniozyma_noutii	0	0	0	0	0	0	0	0	0	0	0	0	0	0	0	0	0	7	0	0	0	0	0	0	7	0.00706044	Fungi	Basidiomycota	Tremellomycetes	Tremellales	Rhynchogastremaceae	Bandoniozyma	Bandoniozyma_noutii	Fungi;Basidiomycota;Tremellomycetes;Tremellales;Rhynchogastremaceae;Bandoniozyma;Bandoniozyma;Bandoniozyma_noutii		saprotroph	saprotroph	unspecified_saprotroph							non-aquatic			dimorphic_yeast
SP254	Candida_tropicalis	0	0	0	0	0	0	0	0	0	7	0	0	0	0	0	0	0	0	0	0	0	0	0	0	7	0.00706044	Fungi	Ascomycota	Saccharomycetes	Saccharomycetales	Saccharomycetales_fam_Incertae_sedis	Candida	Candida_tropicalis	Fungi;Ascomycota;Saccharomycetes;Saccharomycetales;Saccharomycetales_fam_Incertae_sedis;Candida;Candida;Candida_tropicalis		saprotroph	saprotroph	nectar/tap_saprotroph					sugar-rich_substrates		partly_aquatic	animal-associated/opportunistic_human_parasite		yeast
SP255	Ceramothyrium_carniolicum	0	0	0	7	0	0	0	0	0	0	0	0	0	0	0	0	0	0	0	0	0	0	0	0	7	0.00706044	Fungi	Ascomycota	Eurotiomycetes	Chaetothyriales	Chaetothyriaceae	Ceramothyrium	Ceramothyrium_carniolicum	Fungi;Ascomycota;Eurotiomycetes;Chaetothyriales;Chaetothyriaceae;Ceramothyrium;Ceramothyrium;Ceramothyrium_carniolicum		endophyte	endophyte	litter_saprotroph	sooty_mold		foliar_endophyte		leaf/fruit/seed,sugar-rich_substrates		non-aquatic			filamentous_mycelium
SP256	Cryptococcus_neoformans	0	0	0	0	0	0	0	0	0	0	0	0	0	0	0	0	0	7	0	0	0	0	0	0	7	0.00706044	Fungi	Basidiomycota	Tremellomycetes	Tremellales	Cryptococcaceae	Cryptococcus	Cryptococcus_neoformans	Fungi;Basidiomycota;Tremellomycetes;Tremellales;Cryptococcaceae;Cryptococcus;Cryptococcus;Cryptococcus_neoformans		endophyte	endophyte	unspecified_saprotroph	foliar_endophyte	hypervariable	foliar_endophyte		leaf/fruit/seed,soil,dung,animal_material		partly_aquatic	animal-associated/opportunistic_human_parasite		yeast
SP257	Cystobasidiopsis_lactophila	0	0	0	0	0	0	0	0	7	0	0	0	0	0	0	0	0	0	0	0	0	0	0	0	7	0.00706044	Fungi	Basidiomycota	Agaricostilbomycetes	Agaricostilbales	Chionosphaeraceae	Cystobasidiopsis	Cystobasidiopsis_lactophila	Fungi;Basidiomycota;Agaricostilbomycetes;Agaricostilbales;Chionosphaeraceae;Cystobasidiopsis;Cystobasidiopsis;Cystobasidiopsis_lactophila		saprotroph	saprotroph	unspecified_saprotroph										dimorphic_yeast
SP258	Hydnum_repandum	0	0	0	0	0	0	0	0	0	0	0	0	0	0	0	0	0	0	0	7	0	0	0	0	7	0.00706044	Fungi	Basidiomycota	Agaricomycetes	Cantharellales	Hydnaceae	Hydnum	Hydnum_repandum	Fungi;Basidiomycota;Agaricomycetes;Cantharellales;Hydnaceae;Hydnum;Hydnum;Hydnum_repandum		ectomycorrhizal	other	ectomycorrhizal							non-aquatic			filamentous_mycelium
SP259	Phomopsis_vexans	0	0	0	0	1	0	0	0	0	0	0	0	0	0	0	0	0	0	6	0	0	0	0	0	7	0.00706044	Fungi	Ascomycota	Sordariomycetes	Diaporthales	Diaporthaceae	Phomopsis	Phomopsis_vexans	Fungi;Ascomycota;Sordariomycetes;Diaporthales;Diaporthaceae;Phomopsis;Phomopsis;Phomopsis_vexans		endophyte	endophyte	plant_pathogen	foliar_endophyte		foliar_endophyte	leaf/fruit/seed_pathogen	leaf/fruit/seed	soft_rot	partly_aquatic			filamentous_mycelium
SP260	Ramularia_sp	0	0	0	0	0	0	0	0	0	0	0	0	0	0	7	0	0	0	0	0	0	0	0	0	7	0.00706044	Fungi	Ascomycota	Dothideomycetes	Mycosphaerellales	Mycosphaerellaceae	Ramularia	Ramularia_sp	Fungi;Ascomycota;Dothideomycetes;Mycosphaerellales;Mycosphaerellaceae;Ramularia;Ramularia;Ramularia_sp		plant_pathogen	plant_pathogen	plant_pathogen				leaf/fruit/seed_pathogen			non-aquatic			filamentous_mycelium
SP261	Saitozyma_sp	0	0	0	0	0	0	0	0	0	0	0	0	0	0	0	0	0	7	0	0	0	0	0	0	7	0.00706044	Fungi	Basidiomycota	Tremellomycetes	Tremellales	Trimorphomycetaceae	Saitozyma	Saitozyma_sp	Fungi;Basidiomycota;Tremellomycetes;Tremellales;Trimorphomycetaceae;Saitozyma;Saitozyma;Saitozyma_sp		saprotroph	saprotroph	soil_saprotroph					soil		partly_aquatic			yeast
SP262	Stemphylium_sp	0	0	0	2	0	0	0	0	0	0	5	0	0	0	0	0	0	0	0	0	0	0	0	0	7	0.00706044	Fungi	Ascomycota	Dothideomycetes	Pleosporales	Pleosporaceae	Stemphylium	Stemphylium_sp	Fungi;Ascomycota;Dothideomycetes;Pleosporales;Pleosporaceae;Stemphylium;Stemphylium;Stemphylium_sp		plant_pathogen	plant_pathogen	plant_pathogen	litter_saprotroph			leaf/fruit/seed_pathogen	leaf/fruit/seed	soft_rot	partly_aquatic			filamentous_mycelium
SP263	Teratosphaeriaceae_sp	0	2	0	0	0	0	0	0	0	0	0	0	0	0	0	0	0	0	5	0	0	0	0	0	7	0.00706044	Fungi	Ascomycota	Dothideomycetes	Mycosphaerellales	Teratosphaeriaceae	Teratosphaeriaceae_gen_Incertae_sedis	Teratosphaeriaceae_sp	Fungi;Ascomycota;Dothideomycetes;Mycosphaerellales;Teratosphaeriaceae;Teratosphaeriaceae_gen_Incertae_sedis;Teratosphaeriaceae_gen_Incertae_sedis;Teratosphaeriaceae_sp		uncertain	uncertain
SP264	Agaricostilbales_sp	0	0	0	0	0	0	0	6	0	0	0	0	0	0	0	0	0	0	0	0	0	0	0	0	6	0.0060518	Fungi	Basidiomycota	Agaricostilbomycetes	Agaricostilbales	Agaricostilbales_fam_Incertae_sedis	Agaricostilbales_gen_Incertae_sedis	Agaricostilbales_sp	Fungi;Basidiomycota;Agaricostilbomycetes;Agaricostilbales;Agaricostilbales_fam_Incertae_sedis;Agaricostilbales_gen_Incertae_sedis;Agaricostilbales_gen_Incertae_sedis;Agaricostilbales_sp		uncertain	uncertain
SP265	Beauveria_bassiana	0	0	0	0	0	0	0	0	0	0	0	0	0	0	0	0	0	0	0	0	6	0	0	0	6	0.0060518	Fungi	Ascomycota	Sordariomycetes	Hypocreales	Cordycipitaceae	Beauveria	Beauveria_bassiana	Fungi;Ascomycota;Sordariomycetes;Hypocreales;Cordycipitaceae;Beauveria;Beauveria;Beauveria_bassiana		endophyte	endophyte	animal_parasite	animal_decomposer		foliar_endophyte		animal_material		partly_aquatic	invertebrate_parasite		filamentous_mycelium
SP266	Cystobasidium_sp	0	0	0	0	2	0	0	0	0	0	0	0	0	0	0	0	0	0	0	4	0	0	0	0	6	0.0060518	Fungi	Basidiomycota	Cystobasidiomycetes	Cystobasidiales	Cystobasidiaceae	Cystobasidium	Cystobasidium_sp	Fungi;Basidiomycota;Cystobasidiomycetes;Cystobasidiales;Cystobasidiaceae;Cystobasidium;Cystobasidium;Cystobasidium_sp		lichen_myco_parasite	other	mycoparasite	fungal_decomposer		no_endophytic_capacity		fungal_material		partly_aquatic		Thelebolales	dimorphic_yeast
SP267	Exobasidium_pieridis-ovalifoliae	0	0	0	0	0	0	0	0	0	0	0	0	0	0	0	6	0	0	0	0	0	0	0	0	6	0.0060518	Fungi	Basidiomycota	Exobasidiomycetes	Exobasidiales	Exobasidiaceae	Exobasidium	Exobasidium_pieridis-ovalifoliae	Fungi;Basidiomycota;Exobasidiomycetes;Exobasidiales;Exobasidiaceae;Exobasidium;Exobasidium;Exobasidium_pieridis-ovalifoliae		plant_pathogen	plant_pathogen	plant_pathogen			no_endophytic_capacity	leaf/fruit/seed_pathogen			non-aquatic			filamentous_mycelium
SP268	Lichenostigmatales_sp	0	6	0	0	0	0	0	0	0	0	0	0	0	0	0	0	0	0	0	0	0	0	0	0	6	0.0060518	Fungi	Ascomycota	Arthoniomycetes	Lichenostigmatales	Lichenostigmatales_fam_Incertae_sedis	Lichenostigmatales_gen_Incertae_sedis	Lichenostigmatales_sp	Fungi;Ascomycota;Arthoniomycetes;Lichenostigmatales;Lichenostigmatales_fam_Incertae_sedis;Lichenostigmatales_gen_Incertae_sedis;Lichenostigmatales_gen_Incertae_sedis;Lichenostigmatales_sp		uncertain	uncertain
SP269	Microsporum_canis	0	0	5	0	0	0	0	0	1	0	0	0	0	0	0	0	0	0	0	0	0	0	0	0	6	0.0060518	Fungi	Ascomycota	Eurotiomycetes	Onygenales	Arthrodermataceae	Microsporum	Microsporum_canis	Fungi;Ascomycota;Eurotiomycetes;Onygenales;Arthrodermataceae;Microsporum;Microsporum;Microsporum_canis		animal_parasite	other	animal_parasite	animal_decomposer		no_endophytic_capacity		animal_material		non-aquatic	animal_parasite/opportunistic_human_parasite		filamentous_mycelium
SP270	Mollisia_scopiformis	0	0	0	0	0	0	0	0	0	0	0	0	0	0	0	0	0	6	0	0	0	0	0	0	6	0.0060518	Fungi	Ascomycota	Leotiomycetes	Helotiales	Mollisiaceae	Mollisia	Mollisia_scopiformis	Fungi;Ascomycota;Leotiomycetes;Helotiales;Mollisiaceae;Mollisia;Mollisia;Mollisia_scopiformis		endophyte	endophyte	plant_pathogen	litter_saprotroph		foliar_endophyte	leaf/fruit/seed_pathogen	leaf/fruit/seed	soft_rot	partly_freshwater_(partly_non-aquatic)			filamentous_mycelium
SP271	Nectriaceae_sp	0	0	0	0	0	0	0	0	0	0	6	0	0	0	0	0	0	0	0	0	0	0	0	0	6	0.0060518	Fungi	Ascomycota	Sordariomycetes	Hypocreales	Nectriaceae	Nectriaceae_gen_Incertae_sedis	Nectriaceae_sp	Fungi;Ascomycota;Sordariomycetes;Hypocreales;Nectriaceae;Nectriaceae_gen_Incertae_sedis;Nectriaceae_gen_Incertae_sedis;Nectriaceae_sp		uncertain	uncertain
SP272	Pleiochaeta_sp	0	0	0	0	0	0	0	0	0	0	0	0	0	0	0	0	0	0	0	0	0	0	6	0	6	0.0060518	Fungi	Ascomycota	Dothideomycetes	Pleosporales	Dothidotthiaceae	Pleiochaeta	Pleiochaeta_sp	Fungi;Ascomycota;Dothideomycetes;Pleosporales;Dothidotthiaceae;Pleiochaeta;Pleiochaeta;Pleiochaeta_sp		plant_pathogen	plant_pathogen	plant_pathogen	wood_saprotroph		no_endophytic_capacity	wood_pathogen	wood		non-aquatic			filamentous_mycelium
SP273	Sebacina_sp	0	0	0	0	0	0	0	0	0	0	6	0	0	0	0	0	0	0	0	0	0	0	0	0	6	0.0060518	Fungi	Basidiomycota	Agaricomycetes	Sebacinales	Sebacinaceae	Sebacina	Sebacina_sp	Fungi;Basidiomycota;Agaricomycetes;Sebacinales;Sebacinaceae;Sebacina;Sebacina;Sebacina_sp		ectomycorrhizal	other	ectomycorrhizal							non-aquatic			filamentous_mycelium
SP274	Sordaria_sp	0	0	0	0	6	0	0	0	0	0	0	0	0	0	0	0	0	0	0	0	0	0	0	0	6	0.0060518	Fungi	Ascomycota	Sordariomycetes	Sordariales	Sordariaceae	Sordaria	Sordaria_sp	Fungi;Ascomycota;Sordariomycetes;Sordariales;Sordariaceae;Sordaria;Sordaria;Sordaria_sp		saprotroph	saprotroph	dung_saprotroph					dung	soft_rot	partly_freshwater_(partly_non-aquatic)			filamentous_mycelium
SP275	Teratosphaeria_sp	0	6	0	0	0	0	0	0	0	0	0	0	0	0	0	0	0	0	0	0	0	0	0	0	6	0.0060518	Fungi	Ascomycota	Dothideomycetes	Mycosphaerellales	Teratosphaeriaceae	Teratosphaeria	Teratosphaeria_sp	Fungi;Ascomycota;Dothideomycetes;Mycosphaerellales;Teratosphaeriaceae;Teratosphaeria;Teratosphaeria;Teratosphaeria_sp		plant_pathogen	plant_pathogen	plant_pathogen	litter_saprotroph			wood_pathogen	wood,leaf/fruit/seed		non-aquatic			filamentous_mycelium
SP276	Teunia_sp	0	0	0	0	0	0	0	0	0	0	0	0	0	0	0	0	0	6	0	0	0	0	0	0	6	0.0060518	Fungi	Basidiomycota	Tremellomycetes	Tremellales	Cryptococcaceae	Teunia	Teunia_sp	Fungi;Basidiomycota;Tremellomycetes;Tremellales;Cryptococcaceae;Teunia;Teunia;Teunia_sp		saprotroph	saprotroph	soil_saprotroph	epiphyte									dimorphic_yeast
SP277	Acrocalymma_sp	0	0	0	0	0	0	0	0	0	0	0	0	0	0	0	0	0	0	0	0	0	0	5	0	5	0.00504317	Fungi	Ascomycota	Dothideomycetes	Pleosporales	Acrocalymmaceae	Acrocalymma	Acrocalymma_sp	Fungi;Ascomycota;Dothideomycetes;Pleosporales;Acrocalymmaceae;Acrocalymma;Acrocalymma;Acrocalymma_sp		saprotroph	saprotroph	wood_saprotroph					wood		partly_freshwater_(partly_non-aquatic)			filamentous_mycelium
SP278	Allophoma_sp	0	0	0	0	0	0	0	0	0	0	0	0	0	0	0	0	0	0	0	0	0	0	5	0	5	0.00504317	Fungi	Ascomycota	Dothideomycetes	Pleosporales	Didymellaceae	Allophoma	Allophoma_sp	Fungi;Ascomycota;Dothideomycetes;Pleosporales;Didymellaceae;Allophoma;Allophoma;Allophoma_sp		plant_pathogen	plant_pathogen	plant_pathogen				leaf/fruit/seed_pathogen			non-aquatic			filamentous_mycelium
SP279	Alternaria_arborescens	0	0	0	0	0	0	0	0	0	0	0	5	0	0	0	0	0	0	0	0	0	0	0	0	5	0.00504317	Fungi	Ascomycota	Dothideomycetes	Pleosporales	Pleosporaceae	Alternaria	Alternaria_arborescens	Fungi;Ascomycota;Dothideomycetes;Pleosporales;Pleosporaceae;Alternaria;Alternaria;Alternaria_arborescens		endophyte	endophyte	plant_pathogen	litter_saprotroph		foliar_endophyte	leaf/fruit/seed_pathogen	leaf/fruit/seed	soft_rot	partly_aquatic			filamentous_mycelium
SP280	Alternaria_destruens	0	0	0	0	0	0	0	0	0	0	0	5	0	0	0	0	0	0	0	0	0	0	0	0	5	0.00504317	Fungi	Ascomycota	Dothideomycetes	Pleosporales	Pleosporaceae	Alternaria	Alternaria_destruens	Fungi;Ascomycota;Dothideomycetes;Pleosporales;Pleosporaceae;Alternaria;Alternaria;Alternaria_destruens		endophyte	endophyte	plant_pathogen	litter_saprotroph		foliar_endophyte	leaf/fruit/seed_pathogen	leaf/fruit/seed	soft_rot	partly_aquatic			filamentous_mycelium
SP281	Celosporium_sp	0	5	0	0	0	0	0	0	0	0	0	0	0	0	0	0	0	0	0	0	0	0	0	0	5	0.00504317	Fungi	Ascomycota	Dothideomycetes	Dothideales	Neocelosporiaceae	Celosporium	Celosporium_sp	Fungi;Ascomycota;Dothideomycetes;Dothideales;Neocelosporiaceae;Celosporium;Celosporium;Celosporium_sp		plant_pathogen	plant_pathogen	plant_pathogen	litter_saprotroph			leaf/fruit/seed_pathogen	leaf/fruit/seed		non-aquatic			filamentous_mycelium
SP282	Chondrogaster_sp	0	0	5	0	0	0	0	0	0	0	0	0	0	0	0	0	0	0	0	0	0	0	0	0	5	0.00504317	Fungi	Basidiomycota	Agaricomycetes	Hysterangiales	Mesophelliaceae	Chondrogaster	Chondrogaster_sp	Fungi;Basidiomycota;Agaricomycetes;Hysterangiales;Mesophelliaceae;Chondrogaster;Chondrogaster;Chondrogaster_sp		ectomycorrhizal	other	ectomycorrhizal							non-aquatic			filamentous_mycelium
SP283	Clitocybe_sp	0	0	0	0	0	0	0	0	0	0	0	0	0	0	0	0	0	0	0	5	0	0	0	0	5	0.00504317	Fungi	Basidiomycota	Agaricomycetes	Agaricales	Agaricales_fam_Incertae_sedis	Clitocybe	Clitocybe_sp	Fungi;Basidiomycota;Agaricomycetes;Agaricales;Agaricales_fam_Incertae_sedis;Clitocybe;Clitocybe;Clitocybe_sp		saprotroph	saprotroph	litter_saprotroph					leaf/fruit/seed		non-aquatic			filamentous_mycelium
SP284	Coleosporium_euodiae	0	0	0	0	0	0	0	0	0	0	0	0	3	0	0	0	2	0	0	0	0	0	0	0	5	0.00504317	Fungi	Basidiomycota	Pucciniomycetes	Pucciniales	Coleosporiaceae	Coleosporium	Coleosporium_euodiae	Fungi;Basidiomycota;Pucciniomycetes;Pucciniales;Coleosporiaceae;Coleosporium;Coleosporium;Coleosporium_euodiae		plant_pathogen	plant_pathogen	plant_pathogen		obligate_plant_pathogen	no_endophytic_capacity	leaf/fruit/seed_pathogen			non-aquatic			filamentous_mycelium
SP285	Cyberlindnera_sp	0	0	0	0	0	0	0	0	0	0	0	0	0	0	0	0	0	0	0	0	0	0	5	0	5	0.00504317	Fungi	Ascomycota	Saccharomycetes	Saccharomycetales	Phaffomycetaceae	Cyberlindnera	Cyberlindnera_sp	Fungi;Ascomycota;Saccharomycetes;Saccharomycetales;Phaffomycetaceae;Cyberlindnera;Cyberlindnera;Cyberlindnera_sp		saprotroph	saprotroph	nectar/tap_saprotroph	animal_parasite				animal_material,sugar-rich_substrates		partly_aquatic	animal_parasite/opportunistic_human_parasite		yeast
SP286	Hyaloscypha_sp	0	0	0	0	0	0	0	0	0	0	0	5	0	0	0	0	0	0	0	0	0	0	0	0	5	0.00504317	Fungi	Ascomycota	Leotiomycetes	Helotiales	Hyaloscyphaceae	Hyaloscypha	Hyaloscypha_sp	Fungi;Ascomycota;Leotiomycetes;Helotiales;Hyaloscyphaceae;Hyaloscypha;Hyaloscypha;Hyaloscypha_sp		saprotroph	saprotroph	litter_saprotroph	wood_saprotroph	ectomycorrhizal_H._Bicolor,_H._Finlandica,_ericoid_mycorrhizal_H._Variabilis,_plant_pathogen_some_species		leaf/fruit/seed_pathogen	wood,leaf/fruit/seed		partly_freshwater_(partly_non-aquatic)		mosses	filamentous_mycelium
SP287	Hydnodontaceae_sp	0	0	0	0	5	0	0	0	0	0	0	0	0	0	0	0	0	0	0	0	0	0	0	0	5	0.00504317	Fungi	Basidiomycota	Agaricomycetes	Trechisporales	Hydnodontaceae	Hydnodontaceae_gen_Incertae_sedis	Hydnodontaceae_sp	Fungi;Basidiomycota;Agaricomycetes;Trechisporales;Hydnodontaceae;Hydnodontaceae_gen_Incertae_sedis;Hydnodontaceae_gen_Incertae_sedis;Hydnodontaceae_sp		uncertain	uncertain
SP288	Lecanoromycetes_sp	0	0	0	0	0	0	0	0	0	0	5	0	0	0	0	0	0	0	0	0	0	0	0	0	5	0.00504317	Fungi	Ascomycota	Lecanoromycetes	Lecanoromycetes_ord_Incertae_sedis	Lecanoromycetes_fam_Incertae_sedis	Lecanoromycetes_gen_Incertae_sedis	Lecanoromycetes_sp	Fungi;Ascomycota;Lecanoromycetes;Lecanoromycetes_ord_Incertae_sedis;Lecanoromycetes_fam_Incertae_sedis;Lecanoromycetes_gen_Incertae_sedis;Lecanoromycetes_gen_Incertae_sedis;Lecanoromycetes_sp		uncertain	uncertain
SP289	Neosetophoma_sp	0	0	0	0	0	0	0	0	0	0	0	0	0	0	0	0	0	0	0	0	0	0	5	0	5	0.00504317	Fungi	Ascomycota	Dothideomycetes	Pleosporales	Phaeosphaeriaceae	Neosetophoma	Neosetophoma_sp	Fungi;Ascomycota;Dothideomycetes;Pleosporales;Phaeosphaeriaceae;Neosetophoma;Neosetophoma;Neosetophoma_sp		endophyte	endophyte	litter_saprotroph	foliar_endophyte		foliar_endophyte		leaf/fruit/seed		partly_freshwater_(partly_non-aquatic)			filamentous_mycelium
SP290	Otidea_cantharella	0	0	0	0	0	0	0	0	0	0	5	0	0	0	0	0	0	0	0	0	0	0	0	0	5	0.00504317	Fungi	Ascomycota	Pezizomycetes	Pezizales	Pyronemataceae	Otidea	Otidea_cantharella	Fungi;Ascomycota;Pezizomycetes;Pezizales;Pyronemataceae;Otidea;Otidea;Otidea_cantharella		ectomycorrhizal	other	ectomycorrhizal							non-aquatic			filamentous_mycelium
SP291	Penicillium_simplicissimum	0	0	0	5	0	0	0	0	0	0	0	0	0	0	0	0	0	0	0	0	0	0	0	0	5	0.00504317	Fungi	Ascomycota	Eurotiomycetes	Eurotiales	Aspergillaceae	Penicillium	Penicillium_simplicissimum	Fungi;Ascomycota;Eurotiomycetes;Eurotiales;Aspergillaceae;Penicillium;Penicillium;Penicillium_simplicissimum		endophyte	endophyte	unspecified_saprotroph	foliar_endophyte	toxin-producing,animal_parasite_some_species,mycoparasite_some_species	foliar_endophyte		soil	mold	partly_aquatic	opportunistic_human_parasite		filamentous_mycelium
SP292	Polyphilus_sp	0	0	0	0	0	0	0	0	5	0	0	0	0	0	0	0	0	0	0	0	0	0	0	0	5	0.00504317	Fungi	Ascomycota	Leotiomycetes	Helotiales	Helotiales_fam_Incertae_sedis	Polyphilus	Polyphilus_sp	Fungi;Ascomycota;Leotiomycetes;Helotiales;Helotiales_fam_Incertae_sedis;Polyphilus;Polyphilus;Polyphilus_sp		saprotroph	saprotroph	unspecified_saprotroph	root_endophyte_dark_septate	hypervariable	root_endophyte_dark_septate	other_plant_pathogen	leaf/fruit/seed,soil,dung,animal_material		non-aquatic			filamentous_mycelium
SP293	Renatobasidium_sp	0	0	0	5	0	0	0	0	0	0	0	0	0	0	0	0	0	0	0	0	0	0	0	0	5	0.00504317	Fungi	Basidiomycota	Agaricomycetes	Auriculariales	Auriculariales_fam_Incertae_sedis	Renatobasidium	Renatobasidium_sp	Fungi;Basidiomycota;Agaricomycetes;Auriculariales;Auriculariales_fam_Incertae_sedis;Renatobasidium;Renatobasidium;Renatobasidium_sp		saprotroph	saprotroph	wood_saprotroph					wood		non-aquatic			filamentous_mycelium
SP294	Sakaguchia_sp	0	0	5	0	0	0	0	0	0	0	0	0	0	0	0	0	0	0	0	0	0	0	0	0	5	0.00504317	Fungi	Basidiomycota	Cystobasidiomycetes	Sakaguchiales	Sakaguchiaceae	Sakaguchia	Sakaguchia_sp	Fungi;Basidiomycota;Cystobasidiomycetes;Sakaguchiales;Sakaguchiaceae;Sakaguchia;Sakaguchia;Sakaguchia_sp		saprotroph	saprotroph	unspecified_saprotroph			no_endophytic_capacity				partly_marine_(partly_non-aquatic)			dimorphic_yeast
SP295	Taphrina_confusa	0	5	0	0	0	0	0	0	0	0	0	0	0	0	0	0	0	0	0	0	0	0	0	0	5	0.00504317	Fungi	Ascomycota	Taphrinomycetes	Taphrinales	Taphrinaceae	Taphrina	Taphrina_confusa	Fungi;Ascomycota;Taphrinomycetes;Taphrinales;Taphrinaceae;Taphrina;Taphrina;Taphrina_confusa		plant_pathogen	plant_pathogen	plant_pathogen				leaf/fruit/seed_pathogen			non-aquatic			dimorphic_yeast
SP296	Zyzygomyces_bachmannii	1	0	0	0	0	0	0	0	0	0	0	0	0	0	0	0	2	2	0	0	0	0	0	0	5	0.00504317	Fungi	Basidiomycota	Tremellomycetes	Filobasidiales	Filobasidiaceae	Zyzygomyces	Zyzygomyces_bachmannii	Fungi;Basidiomycota;Tremellomycetes;Filobasidiales;Filobasidiaceae;Zyzygomyces;Zyzygomyces;Zyzygomyces_bachmannii		uncertain	uncertain
SP297	Byssochlamys_sp	0	0	0	0	0	4	0	0	0	0	0	0	0	0	0	0	0	0	0	0	0	0	0	0	4	0.00403454	Fungi	Ascomycota	Eurotiomycetes	Eurotiales	Thermoascaceae	Byssochlamys	Byssochlamys_sp	Fungi;Ascomycota;Eurotiomycetes;Eurotiales;Thermoascaceae;Byssochlamys;Byssochlamys;Byssochlamys_sp		saprotroph	saprotroph	unspecified_saprotroph		extremophile_thermophile,food_spoilage_agents			soil,food	mold	partly_freshwater_(partly_non-aquatic)			filamentous_mycelium
SP298	Capronia_sp	4	0	0	0	0	0	0	0	0	0	0	0	0	0	0	0	0	0	0	0	0	0	0	0	4	0.00403454	Fungi	Ascomycota	Eurotiomycetes	Chaetothyriales	Herpotrichiellaceae	Capronia	Capronia_sp	Fungi;Ascomycota;Eurotiomycetes;Chaetothyriales;Herpotrichiellaceae;Capronia;Capronia;Capronia_sp		saprotroph	saprotroph	soil_saprotroph	root_endophyte_dark_septate	mycoparasite_some_species,animal_pathogen_some_species	root_endophyte_dark_septate		soil		partly_aquatic	animal_parasite/opportunistic_human_parasite		dimorphic_yeast
SP299	Dothiora_elliptica	3	0	0	0	0	0	0	0	0	0	0	0	0	0	1	0	0	0	0	0	0	0	0	0	4	0.00403454	Fungi	Ascomycota	Dothideomycetes	Dothideales	Dothideaceae	Dothiora	Dothiora_elliptica	Fungi;Ascomycota;Dothideomycetes;Dothideales;Dothideaceae;Dothiora;Dothiora;Dothiora_elliptica		saprotroph	saprotroph	wood_saprotroph			no_endophytic_capacity		wood		non-aquatic			filamentous_mycelium
SP300	Fonsecazyma_betulae	0	0	0	0	0	0	0	0	0	0	0	0	0	0	0	0	0	4	0	0	0	0	0	0	4	0.00403454	Fungi	Basidiomycota	Tremellomycetes	Tremellales	Bulleraceae	Fonsecazyma	Fonsecazyma_betulae	Fungi;Basidiomycota;Tremellomycetes;Tremellales;Bulleraceae;Fonsecazyma;Fonsecazyma;Fonsecazyma_betulae		saprotroph	saprotroph	unspecified_saprotroph							non-aquatic			yeast
SP301	Glomeraceae_sp	0	0	0	0	0	0	0	0	0	0	1	0	0	0	0	0	0	0	0	0	0	0	3	0	4	0.00403454	Fungi	Glomeromycota	Glomeromycetes	Glomerales	Glomeraceae	Glomeraceae_gen_Incertae_sedis	Glomeraceae_sp	Fungi;Glomeromycota;Glomeromycetes;Glomerales;Glomeraceae;Glomeraceae_gen_Incertae_sedis;Glomeraceae_gen_Incertae_sedis;Glomeraceae_sp		uncertain	uncertain
SP302	Microsphaeropsis_proteae	0	0	0	0	0	0	0	0	0	0	0	0	0	0	0	0	0	0	0	0	0	0	4	0	4	0.00403454	Fungi	Ascomycota	Dothideomycetes	Pleosporales	Microsphaeropsidaceae	Microsphaeropsis	Microsphaeropsis_proteae	Fungi;Ascomycota;Dothideomycetes;Pleosporales;Microsphaeropsidaceae;Microsphaeropsis;Microsphaeropsis;Microsphaeropsis_proteae		endophyte	endophyte	unspecified_pathotroph	unspecified_saprotroph	hypervariable,_saprobes,pathogen_of_both_plants_and_animals,lichenicolous,terrestrial,worldwide	foliar_endophyte	leaf/fruit/seed_pathogen	leaf/fruit/seed,algal_material,fungal_material,animal_material		partly_marine_(partly_non-aquatic)	opportunistic_human_parasite		filamentous_mycelium
SP303	Pseudocercospora_musae	0	4	0	0	0	0	0	0	0	0	0	0	0	0	0	0	0	0	0	0	0	0	0	0	4	0.00403454	Fungi	Ascomycota	Dothideomycetes	Mycosphaerellales	Mycosphaerellaceae	Pseudocercospora	Pseudocercospora_musae	Fungi;Ascomycota;Dothideomycetes;Mycosphaerellales;Mycosphaerellaceae;Pseudocercospora;Pseudocercospora;Pseudocercospora_musae		plant_pathogen	plant_pathogen	plant_pathogen				leaf/fruit/seed_pathogen			non-aquatic			filamentous_mycelium
SP304	Pyrenophora_teres	0	0	0	0	0	0	0	0	0	0	4	0	0	0	0	0	0	0	0	0	0	0	0	0	4	0.00403454	Fungi	Ascomycota	Dothideomycetes	Pleosporales	Pleosporaceae	Pyrenophora	Pyrenophora_teres	Fungi;Ascomycota;Dothideomycetes;Pleosporales;Pleosporaceae;Pyrenophora;Pyrenophora;Pyrenophora_teres		plant_pathogen	plant_pathogen	plant_pathogen	wood_saprotroph		no_endophytic_capacity	leaf/fruit/seed_pathogen	wood,leaf/fruit/seed		partly_freshwater_(partly_non-aquatic)			filamentous_mycelium
SP305	Teunia_globosa	0	0	0	0	0	0	0	0	0	0	0	0	0	0	0	0	0	4	0	0	0	0	0	0	4	0.00403454	Fungi	Basidiomycota	Tremellomycetes	Tremellales	Cryptococcaceae	Teunia	Teunia_globosa	Fungi;Basidiomycota;Tremellomycetes;Tremellales;Cryptococcaceae;Teunia;Teunia;Teunia_globosa		saprotroph	saprotroph	soil_saprotroph	epiphyte									dimorphic_yeast
SP306	Teunia_virginiahalliae	0	0	0	0	0	0	0	0	0	0	0	0	0	0	0	0	0	4	0	0	0	0	0	0	4	0.00403454	Fungi	Basidiomycota	Tremellomycetes	Tremellales	Cryptococcaceae	Teunia	Teunia_virginiahalliae	Fungi;Basidiomycota;Tremellomycetes;Tremellales;Cryptococcaceae;Teunia;Teunia;Teunia_virginiahalliae		saprotroph	saprotroph	soil_saprotroph	epiphyte									dimorphic_yeast
SP307	Vararia_sp	0	0	0	0	0	0	0	0	0	0	0	4	0	0	0	0	0	0	0	0	0	0	0	0	4	0.00403454	Fungi	Basidiomycota	Agaricomycetes	Russulales	Peniophoraceae	Vararia	Vararia_sp	Fungi;Basidiomycota;Agaricomycetes;Russulales;Peniophoraceae;Vararia;Vararia;Vararia_sp		saprotroph	saprotroph	wood_saprotroph					wood	white_rot	non-aquatic			filamentous_mycelium
SP308	Aspergillus_fumigatus	0	0	0	3	0	0	0	0	0	0	0	0	0	0	0	0	0	0	0	0	0	0	0	0	3	0.0030259	Fungi	Ascomycota	Eurotiomycetes	Eurotiales	Aspergillaceae	Aspergillus	Aspergillus_fumigatus	Fungi;Ascomycota;Eurotiomycetes;Eurotiales;Aspergillaceae;Aspergillus;Aspergillus;Aspergillus_fumigatus		endophyte	endophyte	unspecified_saprotroph	foliar_endophyte	hypervariable,_saprotroph_animal_pathogen_endophyte	foliar_endophyte		leaf/fruit/seed,soil,dung,animal_material	mold	partly_aquatic	animal_parasite/opportunistic_human_parasite		filamentous_mycelium
SP309	Cenococcum_geophilum	0	0	0	0	0	0	0	0	0	0	3	0	0	0	0	0	0	0	0	0	0	0	0	0	3	0.0030259	Fungi	Ascomycota	Dothideomycetes	Gloniales	Gloniaceae	Cenococcum	Cenococcum_geophilum	Fungi;Ascomycota;Dothideomycetes;Gloniales;Gloniaceae;Cenococcum;Cenococcum;Cenococcum_geophilum		ectomycorrhizal	other	ectomycorrhizal							non-aquatic			filamentous_mycelium
SP310	Exobasidium_hypogenum	0	0	0	0	0	0	0	0	3	0	0	0	0	0	0	0	0	0	0	0	0	0	0	0	3	0.0030259	Fungi	Basidiomycota	Exobasidiomycetes	Exobasidiales	Exobasidiaceae	Exobasidium	Exobasidium_hypogenum	Fungi;Basidiomycota;Exobasidiomycetes;Exobasidiales;Exobasidiaceae;Exobasidium;Exobasidium;Exobasidium_hypogenum		plant_pathogen	plant_pathogen	plant_pathogen			no_endophytic_capacity	leaf/fruit/seed_pathogen			non-aquatic			filamentous_mycelium
SP311	Humicolopsis_sp	0	0	0	0	0	0	0	0	0	3	0	0	0	0	0	0	0	0	0	0	0	0	0	0	3	0.0030259	Fungi	Ascomycota	Leotiomycetes	Helotiales	Helotiales_fam_Incertae_sedis	Humicolopsis	Humicolopsis_sp	Fungi;Ascomycota;Leotiomycetes;Helotiales;Helotiales_fam_Incertae_sedis;Humicolopsis;Humicolopsis;Humicolopsis_sp		saprotroph	saprotroph	soil_saprotroph					soil		non-aquatic			filamentous_mycelium
SP312	Hypotrachyna_livida	0	3	0	0	0	0	0	0	0	0	0	0	0	0	0	0	0	0	0	0	0	0	0	0	3	0.0030259	Fungi	Ascomycota	Lecanoromycetes	Lecanorales	Parmeliaceae	Hypotrachyna	Hypotrachyna_livida	Fungi;Ascomycota;Lecanoromycetes;Lecanorales;Parmeliaceae;Hypotrachyna;Hypotrachyna;Hypotrachyna_livida		lichenized	other	lichenized							non-aquatic			thallus_photosynthetic
SP313	Microbotryomycetes_sp	0	0	0	3	0	0	0	0	0	0	0	0	0	0	0	0	0	0	0	0	0	0	0	0	3	0.0030259	Fungi	Basidiomycota	Microbotryomycetes	Microbotryomycetes_ord_Incertae_sedis	Microbotryomycetes_fam_Incertae_sedis	Microbotryomycetes_gen_Incertae_sedis	Microbotryomycetes_sp	Fungi;Basidiomycota;Microbotryomycetes;Microbotryomycetes_ord_Incertae_sedis;Microbotryomycetes_fam_Incertae_sedis;Microbotryomycetes_gen_Incertae_sedis;Microbotryomycetes_gen_Incertae_sedis;Microbotryomycetes_sp		uncertain	uncertain
SP314	Neurospora_sp	0	0	0	0	3	0	0	0	0	0	0	0	0	0	0	0	0	0	0	0	0	0	0	0	3	0.0030259	Fungi	Ascomycota	Sordariomycetes	Sordariales	Sordariaceae	Neurospora	Neurospora_sp	Fungi;Ascomycota;Sordariomycetes;Sordariales;Sordariaceae;Neurospora;Neurospora;Neurospora_sp		saprotroph	saprotroph	unspecified_saprotroph							non-aquatic			filamentous_mycelium
SP315	Pannariaceae_sp	0	0	0	3	0	0	0	0	0	0	0	0	0	0	0	0	0	0	0	0	0	0	0	0	3	0.0030259	Fungi	Ascomycota	Lecanoromycetes	Peltigerales	Pannariaceae	Pannariaceae_gen_Incertae_sedis	Pannariaceae_sp	Fungi;Ascomycota;Lecanoromycetes;Peltigerales;Pannariaceae;Pannariaceae_gen_Incertae_sedis;Pannariaceae_gen_Incertae_sedis;Pannariaceae_sp		uncertain	uncertain
SP316	Phaeosphaeria_sp	0	0	0	0	0	0	0	0	0	0	0	0	0	0	0	0	0	0	0	0	0	0	3	0	3	0.0030259	Fungi	Ascomycota	Dothideomycetes	Pleosporales	Phaeosphaeriaceae	Phaeosphaeria	Phaeosphaeria_sp	Fungi;Ascomycota;Dothideomycetes;Pleosporales;Phaeosphaeriaceae;Phaeosphaeria;Phaeosphaeria;Phaeosphaeria_sp		saprotroph	saprotroph	litter_saprotroph			no_endophytic_capacity		leaf/fruit/seed		non-aquatic			filamentous_mycelium
SP317	Phaeotremella_mycetophiloides	0	0	0	0	0	0	0	0	0	0	0	0	0	0	0	0	0	3	0	0	0	0	0	0	3	0.0030259	Fungi	Basidiomycota	Tremellomycetes	Tremellales	Phaeotremellaceae	Phaeotremella	Phaeotremella_mycetophiloides	Fungi;Basidiomycota;Tremellomycetes;Tremellales;Phaeotremellaceae;Phaeotremella;Phaeotremella;Phaeotremella_mycetophiloides		lichen_myco_parasite	other	mycoparasite	fungal_decomposer				fungal_material		non-aquatic			dimorphic_yeast
SP318	Puccinia_recondita	0	0	0	0	0	0	0	0	0	0	0	0	3	0	0	0	0	0	0	0	0	0	0	0	3	0.0030259	Fungi	Basidiomycota	Pucciniomycetes	Pucciniales	Pucciniaceae	Puccinia	Puccinia_recondita	Fungi;Basidiomycota;Pucciniomycetes;Pucciniales;Pucciniaceae;Puccinia;Puccinia;Puccinia_recondita		plant_pathogen	plant_pathogen	plant_pathogen		obligate_plant_pathogen	no_endophytic_capacity	leaf/fruit/seed_pathogen			non-aquatic			filamentous_mycelium
SP319	Pyrenochaeta_pinicola	0	3	0	0	0	0	0	0	0	0	0	0	0	0	0	0	0	0	0	0	0	0	0	0	3	0.0030259	Fungi	Ascomycota	Dothideomycetes	Pleosporales	Cucurbitariaceae	Pyrenochaeta	Pyrenochaeta_pinicola	Fungi;Ascomycota;Dothideomycetes;Pleosporales;Cucurbitariaceae;Pyrenochaeta;Pyrenochaeta;Pyrenochaeta_pinicola		saprotroph	saprotroph	wood_saprotroph					wood	soft_rot				filamentous_mycelium
SP320	Pyrenochaeta_sp	0	0	0	0	0	0	0	0	0	0	0	3	0	0	0	0	0	0	0	0	0	0	0	0	3	0.0030259	Fungi	Ascomycota	Dothideomycetes	Pleosporales	Cucurbitariaceae	Pyrenochaeta	Pyrenochaeta_sp	Fungi;Ascomycota;Dothideomycetes;Pleosporales;Cucurbitariaceae;Pyrenochaeta;Pyrenochaeta;Pyrenochaeta_sp		saprotroph	saprotroph	wood_saprotroph					wood	soft_rot				filamentous_mycelium
SP321	Rachicladosporium_sp	0	3	0	0	0	0	0	0	0	0	0	0	0	0	0	0	0	0	0	0	0	0	0	0	3	0.0030259	Fungi	Ascomycota	Dothideomycetes	Cladosporiales	Cladosporiaceae	Rachicladosporium	Rachicladosporium_sp	Fungi;Ascomycota;Dothideomycetes;Cladosporiales;Cladosporiaceae;Rachicladosporium;Rachicladosporium;Rachicladosporium_sp		saprotroph	saprotroph	litter_saprotroph					leaf/fruit/seed		non-aquatic			filamentous_mycelium
SP322	Spirographa_fusisporella	0	0	3	0	0	0	0	0	0	0	0	0	0	0	0	0	0	0	0	0	0	0	0	0	3	0.0030259	Fungi	Ascomycota	Lecanoromycetes	Ostropales	Spirographaceae	Spirographa	Spirographa_fusisporella	Fungi;Ascomycota;Lecanoromycetes;Ostropales;Spirographaceae;Spirographa;Spirographa;Spirographa_fusisporella		lichen_myco_parasite	other	lichen_parasite	fungal_decomposer				fungal_material,algal_material		non-aquatic			filamentous_mycelium
SP323	Bipolaris_sorokiniana	0	2	0	0	0	0	0	0	0	0	0	0	0	0	0	0	0	0	0	0	0	0	0	0	2	0.00201727	Fungi	Ascomycota	Dothideomycetes	Pleosporales	Pleosporaceae	Bipolaris	Bipolaris_sorokiniana	Fungi;Ascomycota;Dothideomycetes;Pleosporales;Pleosporaceae;Bipolaris;Bipolaris;Bipolaris_sorokiniana		plant_pathogen	plant_pathogen	plant_pathogen	litter_saprotroph		no_endophytic_capacity	leaf/fruit/seed_pathogen	leaf/fruit/seed		partly_aquatic			filamentous_mycelium
SP324	Botryobasidium_sp	0	0	2	0	0	0	0	0	0	0	0	0	0	0	0	0	0	0	0	0	0	0	0	0	2	0.00201727	Fungi	Basidiomycota	Agaricomycetes	Cantharellales	Botryobasidiaceae	Botryobasidium	Botryobasidium_sp	Fungi;Basidiomycota;Agaricomycetes;Cantharellales;Botryobasidiaceae;Botryobasidium;Botryobasidium;Botryobasidium_sp		saprotroph	saprotroph	wood_saprotroph					wood	white_rot	non-aquatic			filamentous_mycelium
SP325	Clavulinopsis_sp	0	0	0	0	2	0	0	0	0	0	0	0	0	0	0	0	0	0	0	0	0	0	0	0	2	0.00201727	Fungi	Basidiomycota	Agaricomycetes	Agaricales	Clavariaceae	Clavulinopsis	Clavulinopsis_sp	Fungi;Basidiomycota;Agaricomycetes;Agaricales;Clavariaceae;Clavulinopsis;Clavulinopsis;Clavulinopsis_sp		saprotroph	saprotroph	soil_saprotroph	unspecified_symbiotroph	CHEGD_symbiotrophs	root-associated	root-associated	roots,soil		non-aquatic			filamentous_mycelium
SP326	Colpoma_sp	0	0	0	0	2	0	0	0	0	0	0	0	0	0	0	0	0	0	0	0	0	0	0	0	2	0.00201727	Fungi	Ascomycota	Leotiomycetes	Rhytismatales	Rhytismataceae	Colpoma	Colpoma_sp	Fungi;Ascomycota;Leotiomycetes;Rhytismatales;Rhytismataceae;Colpoma;Colpoma;Colpoma_sp		saprotroph	saprotroph	litter_saprotroph	plant_pathogen			leaf/fruit/seed_pathogen	leaf/fruit/seed		non-aquatic			filamentous_mycelium
SP327	Constantinomyces_patonensis	0	2	0	0	0	0	0	0	0	0	0	0	0	0	0	0	0	0	0	0	0	0	0	0	2	0.00201727	Fungi	Ascomycota	Dothideomycetes	Mycosphaerellales	Teratosphaeriaceae	Constantinomyces	Constantinomyces_patonensis	Fungi;Ascomycota;Dothideomycetes;Mycosphaerellales;Teratosphaeriaceae;Constantinomyces;Constantinomyces;Constantinomyces_patonensis		saprotroph	saprotroph	unspecified_saprotroph	rock-inhabiting				soil		non-aquatic			filamentous_mycelium
SP328	Fomitopsis_cajanderi	0	0	0	0	0	0	0	0	0	0	2	0	0	0	0	0	0	0	0	0	0	0	0	0	2	0.00201727	Fungi	Basidiomycota	Agaricomycetes	Polyporales	Fomitopsidaceae	Fomitopsis	Fomitopsis_cajanderi	Fungi;Basidiomycota;Agaricomycetes;Polyporales;Fomitopsidaceae;Fomitopsis;Fomitopsis;Fomitopsis_cajanderi		saprotroph	saprotroph	wood_saprotroph		wood_pathogen_on_some_hosts		wood_pathogen	wood	brown_rot	non-aquatic			filamentous_mycelium
SP329	Knufia_sp	0	0	0	0	0	0	0	2	0	0	0	0	0	0	0	0	0	0	0	0	0	0	0	0	2	0.00201727	Fungi	Ascomycota	Eurotiomycetes	Chaetothyriales	Trichomeriaceae	Knufia	Knufia_sp	Fungi;Ascomycota;Eurotiomycetes;Chaetothyriales;Trichomeriaceae;Knufia;Knufia;Knufia_sp		saprotroph	saprotroph	soil_saprotroph	rock-inhabiting			leaf/fruit/seed_pathogen	leaf/fruit/seed,soil,animal_material		partly_aquatic	opportunistic_animal_parasite		dimorphic_yeast
SP330	Myriangium_sp	0	0	2	0	0	0	0	0	0	0	0	0	0	0	0	0	0	0	0	0	0	0	0	0	2	0.00201727	Fungi	Ascomycota	Dothideomycetes	Myriangiales	Myriangiaceae	Myriangium	Myriangium_sp	Fungi;Ascomycota;Dothideomycetes;Myriangiales;Myriangiaceae;Myriangium;Myriangium;Myriangium_sp		saprotroph	saprotroph	animal_parasite	animal_decomposer				animal_material		non-aquatic	arthropod_parasite	scale_insects	filamentous_mycelium
SP331	Neoascochyta_sp	0	0	0	0	0	0	0	0	0	0	2	0	0	0	0	0	0	0	0	0	0	0	0	0	2	0.00201727	Fungi	Ascomycota	Dothideomycetes	Pleosporales	Didymellaceae	Neoascochyta	Neoascochyta_sp	Fungi;Ascomycota;Dothideomycetes;Pleosporales;Didymellaceae;Neoascochyta;Neoascochyta;Neoascochyta_sp		plant_pathogen	plant_pathogen	plant_pathogen	litter_saprotroph			leaf/fruit/seed_pathogen	leaf/fruit/seed					filamentous_mycelium
SP332	Neobulgaria_sp	0	2	0	0	0	0	0	0	0	0	0	0	0	0	0	0	0	0	0	0	0	0	0	0	2	0.00201727	Fungi	Ascomycota	Leotiomycetes	Helotiales	Gelatinodiscaceae	Neobulgaria	Neobulgaria_sp	Fungi;Ascomycota;Leotiomycetes;Helotiales;Gelatinodiscaceae;Neobulgaria;Neobulgaria;Neobulgaria_sp		saprotroph	saprotroph	wood_saprotroph					wood		non-aquatic			filamentous_mycelium
SP333	Neotrimmatostroma_paraexcentricum	0	2	0	0	0	0	0	0	0	0	0	0	0	0	0	0	0	0	0	0	0	0	0	0	2	0.00201727	Fungi	Ascomycota	Dothideomycetes	Mycosphaerellales	Teratosphaeriaceae	Neotrimmatostroma	Neotrimmatostroma_paraexcentricum	Fungi;Ascomycota;Dothideomycetes;Mycosphaerellales;Teratosphaeriaceae;Neotrimmatostroma;Neotrimmatostroma;Neotrimmatostroma_paraexcentricum		plant_pathogen	plant_pathogen	plant_pathogen				leaf/fruit/seed_pathogen			non-aquatic			filamentous_mycelium
SP334	Paxillus_involutus	0	2	0	0	0	0	0	0	0	0	0	0	0	0	0	0	0	0	0	0	0	0	0	0	2	0.00201727	Fungi	Basidiomycota	Agaricomycetes	Boletales	Paxillaceae	Paxillus	Paxillus_involutus	Fungi;Basidiomycota;Agaricomycetes;Boletales;Paxillaceae;Paxillus;Paxillus;Paxillus_involutus		ectomycorrhizal	other	ectomycorrhizal							non-aquatic			filamentous_mycelium
SP335	Quambalaria_cyanescens	0	0	0	0	0	0	0	0	0	0	0	0	0	0	0	0	0	2	0	0	0	0	0	0	2	0.00201727	Fungi	Basidiomycota	Exobasidiomycetes	Microstromatales	Quambalariaceae	Quambalaria	Quambalaria_cyanescens	Fungi;Basidiomycota;Exobasidiomycetes;Microstromatales;Quambalariaceae;Quambalaria;Quambalaria;Quambalaria_cyanescens		plant_pathogen	plant_pathogen	plant_pathogen			no_endophytic_capacity	leaf/fruit/seed_pathogen			non-aquatic			filamentous_mycelium
SP336	Tausonia_pullulans	0	0	0	0	0	0	0	0	2	0	0	0	0	0	0	0	0	0	0	0	0	0	0	0	2	0.00201727	Fungi	Basidiomycota	Tremellomycetes	Cystofilobasidiales	Mrakiaceae	Tausonia	Tausonia_pullulans	Fungi;Basidiomycota;Tremellomycetes;Cystofilobasidiales;Mrakiaceae;Tausonia;Tausonia;Tausonia_pullulans		saprotroph	saprotroph	soil_saprotroph					soil		partly_aquatic			yeast
SP337	Trichophyton_mentagrophytes	0	0	0	0	0	0	0	0	2	0	0	0	0	0	0	0	0	0	0	0	0	0	0	0	2	0.00201727	Fungi	Ascomycota	Eurotiomycetes	Onygenales	Arthrodermataceae	Trichophyton	Trichophyton_mentagrophytes	Fungi;Ascomycota;Eurotiomycetes;Onygenales;Arthrodermataceae;Trichophyton;Trichophyton;Trichophyton_mentagrophytes		animal_parasite	other	animal_parasite	animal_decomposer		no_endophytic_capacity		animal_material		non-aquatic	animal_parasite		filamentous_mycelium
SP338	Acarospora_rosulata	0	0	0	0	0	0	0	0	0	0	1	0	0	0	0	0	0	0	0	0	0	0	0	0	1	0.00100863	Fungi	Ascomycota	Lecanoromycetes	Acarosporales	Acarosporaceae	Acarospora	Acarospora_rosulata	Fungi;Ascomycota;Lecanoromycetes;Acarosporales;Acarosporaceae;Acarospora;Acarospora;Acarospora_rosulata		lichenized	other	lichenized							non-aquatic			thallus_photosynthetic
SP339	Bulleromyces_sp	0	0	0	0	0	0	0	0	0	0	0	0	0	0	0	0	0	1	0	0	0	0	0	0	1	0.00100863	Fungi	Basidiomycota	Tremellomycetes	Tremellales	Tremellaceae	Bulleromyces	Bulleromyces_sp	Fungi;Basidiomycota;Tremellomycetes;Tremellales;Tremellaceae;Bulleromyces;Bulleromyces;Bulleromyces_sp		saprotroph	saprotroph	unspecified_saprotroph		mycoparasite_some_species					non-aquatic			dimorphic_yeast
SP340	Cystofilobasidiales_sp	0	0	0	0	0	0	0	0	0	0	0	0	0	0	0	0	0	1	0	0	0	0	0	0	1	0.00100863	Fungi	Basidiomycota	Tremellomycetes	Cystofilobasidiales	Cystofilobasidiales_fam_Incertae_sedis	Cystofilobasidiales_gen_Incertae_sedis	Cystofilobasidiales_sp	Fungi;Basidiomycota;Tremellomycetes;Cystofilobasidiales;Cystofilobasidiales_fam_Incertae_sedis;Cystofilobasidiales_gen_Incertae_sedis;Cystofilobasidiales_gen_Incertae_sedis;Cystofilobasidiales_sp		uncertain	uncertain
SP341	Davidiellaceae_sp	0	1	0	0	0	0	0	0	0	0	0	0	0	0	0	0	0	0	0	0	0	0	0	0	1	0.00100863	Fungi	Ascomycota	Dothideomycetes	Capnodiales	Davidiellaceae	Davidiellaceae_gen_Incertae_sedis	Davidiellaceae_sp	Fungi;Ascomycota;Dothideomycetes;Capnodiales;Davidiellaceae;Davidiellaceae_gen_Incertae_sedis;Davidiellaceae_gen_Incertae_sedis;Davidiellaceae_sp		uncertain	uncertain
SP342	Hydnum_mulsicolor	0	0	0	0	0	0	0	0	0	0	0	0	0	0	0	0	0	0	0	1	0	0	0	0	1	0.00100863	Fungi	Basidiomycota	Agaricomycetes	Cantharellales	Hydnaceae	Hydnum	Hydnum_mulsicolor	Fungi;Basidiomycota;Agaricomycetes;Cantharellales;Hydnaceae;Hydnum;Hydnum;Hydnum_mulsicolor		ectomycorrhizal	other	ectomycorrhizal							non-aquatic			filamentous_mycelium
SP343	Lobothallia_sp	0	0	1	0	0	0	0	0	0	0	0	0	0	0	0	0	0	0	0	0	0	0	0	0	1	0.00100863	Fungi	Ascomycota	Lecanoromycetes	Pertusariales	Megasporaceae	Lobothallia	Lobothallia_sp	Fungi;Ascomycota;Lecanoromycetes;Pertusariales;Megasporaceae;Lobothallia;Lobothallia;Lobothallia_sp		lichenized	other	lichenized							non-aquatic			thallus_photosynthetic
SP344	Penicillium_sajarovii	0	0	0	0	0	0	0	0	0	0	1	0	0	0	0	0	0	0	0	0	0	0	0	0	1	0.00100863	Fungi	Ascomycota	Eurotiomycetes	Eurotiales	Aspergillaceae	Penicillium	Penicillium_sajarovii	Fungi;Ascomycota;Eurotiomycetes;Eurotiales;Aspergillaceae;Penicillium;Penicillium;Penicillium_sajarovii		endophyte	endophyte	unspecified_saprotroph	foliar_endophyte	toxin-producing,animal_parasite_some_species,mycoparasite_some_species	foliar_endophyte		soil	mold	partly_aquatic	opportunistic_human_parasite		filamentous_mycelium
SP345	Pseudoseptoria_sp	0	0	0	0	0	0	0	0	0	0	1	0	0	0	0	0	0	0	0	0	0	0	0	0	1	0.00100863	Fungi	Ascomycota	Dothideomycetes	Dothideales	Saccotheciaceae	Pseudoseptoria	Pseudoseptoria_sp	Fungi;Ascomycota;Dothideomycetes;Dothideales;Saccotheciaceae;Pseudoseptoria;Pseudoseptoria;Pseudoseptoria_sp		plant_pathogen	plant_pathogen	plant_pathogen	litter_saprotroph		no_endophytic_capacity	leaf/fruit/seed_pathogen	leaf/fruit/seed		non-aquatic			filamentous_mycelium
SP346	Talaromyces_piceae	0	0	0	0	0	1	0	0	0	0	0	0	0	0	0	0	0	0	0	0	0	0	0	0	1	0.00100863	Fungi	Ascomycota	Eurotiomycetes	Eurotiales	Trichocomaceae	Talaromyces	Talaromyces_piceae	Fungi;Ascomycota;Eurotiomycetes;Eurotiales;Trichocomaceae;Talaromyces;Talaromyces;Talaromyces_piceae		saprotroph	saprotroph	unspecified_saprotroph		hyperviariable,_thermophile,_some_species_animal_parasite_some_species_various_saprotrophs			leaf/fruit/seed,soil,animal_material	mold	partly_aquatic	opportunistic_human_parasite		filamentous_mycelium
SP347	Unknown_fungi	2862	2154	2327	2166	2303	2911	2291	2060	1541	144	154	132	1677	2262	2589	2930	1330	690	2527	874	216	365	54	424	36983	37.3023	Unclassified	Unknown	Unknown	Unknown	Unknown	Unknown	Unknown	Unclassified;Unknown;Unknown;Unknown;Unknown;Unknown;Unknown;Unknown;Unknown		uncertain	uncertain
	TOTAL_read_number	4131	4131	4131	4131	4131	4131	4131	4131	4131	4131	4131	4131	4131	4131	4131	4131	4131	4131	4131	4131	4131	4131	4131	4131	99144
[truncated: 7 more columns]

## Sheet: Original_Reads_per_Sample
Sample	Reads	Unclassified|Unmapped	Unclassified|Unmapped (%)
Pin01	23180	14073	60.71
Pin02	28538	13123	45.98
Pin03	22057	11232	50.92
Pin04	22363	10324	46.17
Pin05	25727	13371	51.97
Pin06	28514	18868	66.17
Pin07	10530	5296	50.29
Pin08	12990	5849	45.03
Pin09	19153	6475	33.81
Pin10	9600	274	2.85
Pin11	20323	645	3.17
Pin12	13023	350	2.69
Pin13	16495	6049	36.67
Pin14	9619	4845	50.37
Pin15	19983	11844	59.27
Pin16	23375	15581	66.66
Pin17	18701	5412	28.94
Pin18	20689	3101	14.99
Pin19	12485	6959	55.74
Pin20	10528	1926	18.29
Pin21	10080	449	4.45
Pin22	5165	386	7.47
Pin23	10644	110	1.03
Pin24	8050	719	8.93

## Sheet: SUM_reads_per_samplegroup
Sp_no	Phylum	Class	Order	Family	Genus	Species	Lifestyle	FREE-AGAR-INTACT	FREE-AGAR-NECRO	FREE-DS-NECRO	BAG-AGAR-INTACT	BAG-AGAR-NECRO	BAG-DS-NECRO
SP001	Ascomycota	Dothideomycetes	Botryosphaeriales	Botryosphaeriaceae	Diplodia	Diplodia_sapinea	plant_pathogen	0	0	2998	0	0	4642
SP002	Ascomycota	Dothideomycetes	Dothideales	Dothideaceae	Sydowia	Sydowia_polyspora	Sydowia	662	807	1690	746	1744	839
SP003	Fungi_phy_Incertae_sedis	Fungi_cls_Incertae_sedis	Fungi_ord_Incertae_sedis	Fungi_fam_Incertae_sedis	Fungi_gen_Incertae_sedis	Fungi_sp	uncertain	848	800	857	616	925	1020
SP004	Basidiomycota	Pucciniomycetes	Pucciniales	Coleosporiaceae	Coleosporium	Coleosporium_tussilaginis	plant_pathogen	98	234	0	698	1477	0
SP005	Ascomycota	Dothideomycetes	Dothideales	Saccotheciaceae	Aureobasidium	Aureobasidium_pullulans	endophyte	389	335	550	348	545	227
SP006	Basidiomycota	Tremellomycetes	Filobasidiales	Filobasidiaceae	Heterocephalacria	Heterocephalacria_sp	other	173	144	231	594	415	0
SP007	Basidiomycota	Pucciniomycetes	Pucciniomycetes_ord_Incertae_sedis	Pucciniomycetes_fam_Incertae_sedis	Pucciniomycetes_gen_Incertae_sedis	Pucciniomycetes_sp	uncertain	275	257	241	353	340	0
SP008	Ascomycota	Dothideomycetes	Pleosporales	Didymellaceae	Phoma	Phoma_sp	endophyte	0	0	65	0	0	1373
SP009	Ascomycota	Dothideomycetes	Dothideales	Dothideales_fam_Incertae_sedis	Dothideales_gen_Incertae_sedis	Dothideales_sp	uncertain	113	115	114	617	424	42
SP010	Ascomycota	Leotiomycetes	Helotiales	Helotiales_fam_Incertae_sedis	Helotiales_gen_Incertae_sedis	Helotiales_sp	uncertain	326	334	325	158	167	82
SP011	Ascomycota	Eurotiomycetes	Phaeomoniellales	Celotheliaceae	Phaeomoniella	Phaeomoniella_sp	plant_pathogen	284	387	305	0	199	0
SP012	Ascomycota	Ascomycota_cls_Incertae_sedis	Ascomycota_ord_Incertae_sedis	Ascomycota_fam_Incertae_sedis	Ascomycota_gen_Incertae_sedis	Ascomycota_sp	uncertain	308	216	133	241	141	104
SP013	Ascomycota	Dothideomycetes	Capnodiales	Capnodiales_fam_Incertae_sedis	Capnodiales_gen_Incertae_sedis	Capnodiales_sp	uncertain	198	227	60	372	135	101
SP014	Ascomycota	Dothideomycetes	Cladosporiales	Cladosporiaceae	Cladosporium	Cladosporium_herbarum	endophyte	0	0	782	0	256	0
SP015	Ascomycota	Dothideomycetes	Pleosporales	Pleosporaceae	Alternaria	Alternaria_sp	endophyte	43	23	622	20	47	106
SP016	Ascomycota	Dothideomycetes	Pleosporales	Didymellaceae	Didymella	Didymella_macrostoma	plant_pathogen	0	0	138	0	0	708
SP017	Ascomycota	Dothideomycetes	Dothideales	Saccotheciaceae	Aureobasidium	Aureobasidium_sp	endophyte	91	133	248	73	201	74
SP018	Basidiomycota	Tremellomycetes	Tremellomycetes_ord_Incertae_sedis	Tremellomycetes_fam_Incertae_sedis	Tremellomycetes_gen_Incertae_sedis	Tremellomycetes_sp	uncertain	76	178	26	74	386	0
SP019	Ascomycota	Taphrinomycetes	Taphrinales	Taphrinaceae	Taphrina	Taphrina_sp	plant_pathogen	147	255	72	93	84	0
SP020	Ascomycota	Dothideomycetes	Pleosporales	Didymellaceae	Boeremia	Boeremia_exigua	endophyte	0	0	33	0	0	565
SP021	Ascomycota	Arthoniomycetes	Arthoniomycetes_ord_Incertae_sedis	Arthoniomycetes_fam_Incertae_sedis	Arthoniomycetes_gen_Incertae_sedis	Arthoniomycetes_sp	uncertain	135	110	15	232	59	0
SP022	Ascomycota	Sordariomycetes	Hypocreales	Nectriaceae	Fusarium	Fusarium_oxysporum	endophyte	62	43	102	70	127	121
SP023	Ascomycota	Dothideomycetes	Pleosporales	Didymellaceae	Ectophoma	Ectophoma_multirostrata	saprotroph	0	0	35	0	0	423
SP024	Ascomycota	Dothideomycetes	Botryosphaeriales	Botryosphaeriaceae	Botryosphaeria	Botryosphaeria_dothidea	endophyte	63	0	177	0	0	215
SP025	Ascomycota	Eurotiomycetes	Chaetothyriales	Chaetothyriales_fam_Incertae_sedis	Chaetothyriales_gen_Incertae_sedis	Chaetothyriales_sp	uncertain	144	191	24	47	28	0
SP026	Ascomycota	Dothideomycetes	Dothideales	Dothioraceae	Dothioraceae_gen_Incertae_sedis	Dothioraceae_sp	uncertain	29	29	160	21	122	65
SP027	Basidiomycota	Tremellomycetes	Tremellales	Cryptococcaceae	Cryptococcus	Cryptococcus_sp	endophyte	16	0	0	0	405	0
SP028	Ascomycota	Dothideomycetes	Pleosporales	Didymellaceae	Stagonosporopsis	Stagonosporopsis_cucurbitacearum	plant_pathogen	0	0	40	0	0	379
SP029	Ascomycota	Dothideomycetes	Dothideales	Dothideales_fam_Incertae_sedis	Hormonema	Hormonema_sp	saprotroph	16	42	133	27	104	90
SP030	Ascomycota	Dothideomycetes	Pleosporales	Pleosporaceae	Alternaria	Alternaria_alternata	endophyte	21	4	326	7	10	42
SP031	Ascomycota	Dothideomycetes	Pleosporales	Didymellaceae	Epicoccum	Epicoccum_nigrum	endophyte	0	31	69	0	0	308
SP032	Ascomycota	Dothideomycetes	Cladosporiales	Cladosporiaceae	Cladosporium	Cladosporium_sp	endophyte	101	64	48	20	154	0
SP033	Ascomycota	Lecanoromycetes	Pertusariales	Megasporaceae	Lobothallia	Lobothallia_cheresina	other	150	107	20	100	10	0
SP034	Ascomycota	Dothideomycetes	Pleosporales	Didymellaceae	Didymella	Didymella_glomerata	plant_pathogen	0	0	51	0	0	334
SP035	Ascomycota	Dothideomycetes	Mytilinidiales	Mytilinidiaceae	Lophium	Lophium_sp	saprotroph	0	0	378	0	0	0
SP036	Ascomycota	Dothideomycetes	Dothideales	Dothideales_fam_Incertae_sedis	Hormonema	Hormonema_macrosporum	saprotroph	20	27	154	17	97	58
SP037	Ascomycota	Dothideomycetes	Dothideales	Dothideaceae	Dothiora	Dothiora_sp	saprotroph	28	49	107	50	83	51
SP038	Ascomycota	Dothideomycetes	Pleosporales	Didymellaceae	Phoma	Phoma_herbarum	endophyte	0	0	16	0	0	352
SP039	Basidiomycota	Malasseziomycetes	Malasseziales	Malasseziaceae	Malassezia	Malassezia_sp	saprotroph	0	34	63	184	85	0
SP040	Ascomycota	Dothideomycetes	Pleosporales	Didymellaceae	Epicoccum	Epicoccum_sp	endophyte	0	0	36	0	0	281
SP041	Ascomycota	Eurotiomycetes	Eurotiales	Aspergillaceae	Penicillium	Penicillium_sp	endophyte	43	38	79	26	35	76
SP042	Ascomycota	Dothideomycetes	Venturiales	Sympoventuriaceae	Sympoventuriaceae_gen_Incertae_sedis	Sympoventuriaceae_sp	uncertain	165	36	96	0	0	0
SP043	Ascomycota	Dothideomycetes	Pleosporales	Didymellaceae	Didymellaceae_gen_Incertae_sedis	Didymellaceae_sp	uncertain	0	0	13	0	0	279
SP044	Basidiomycota	Tremellomycetes	Filobasidiales	Filobasidiales_fam_Incertae_sedis	Filobasidiales_gen_Incertae_sedis	Filobasidiales_sp	uncertain	35	20	17	157	51	0
SP045	Ascomycota	Dothideomycetes	Pleosporales	Didymellaceae	Didymella	Didymella_sp	plant_pathogen	0	0	17	0	0	238
SP046	Ascomycota	Dothideomycetes	Pleosporales	Microsphaeropsidaceae	Microsphaeropsis	Microsphaeropsis_olivacea	endophyte	0	0	9	0	0	243
SP047	Basidiomycota	Tremellomycetes	Tremellales	Bulleraceae	Fonsecazyma	Fonsecazyma_sp	saprotroph	49	56	67	15	56	0
SP048	Ascomycota	Dothideomycetes	Dothideomycetes_ord_Incertae_sedis	Dothideomycetes_fam_Incertae_sedis	Dothideomycetes_gen_Incertae_sedis	Dothideomycetes_sp	uncertain	49	89	4	78	13	9
SP049	Ascomycota	Sordariomycetes	Glomerellales	Glomerellaceae	Colletotrichum	Colletotrichum_sp	endophyte	18	8	57	17	35	85
SP050	Ascomycota	Eurotiomycetes	Chaetothyriales	Herpotrichiellaceae	Cladophialophora	Cladophialophora_sp	saprotroph	59	47	14	73	26	0
SP051	Ascomycota	Dothideomycetes	Cladosporiales	Cladosporiaceae	Cladosporium	Cladosporium_cladosporioides	endophyte	64	15	18	27	93	0
SP052	Ascomycota	Sordariomycetes	Coniochaetales	Coniochaetaceae	Coniochaeta	Coniochaeta_sp	endophyte	6	0	177	0	32	0
SP053	Basidiomycota	Tremellomycetes	Tremellales	Tremellales_fam_Incertae_sedis	Tremellales_gen_Incertae_sedis	Tremellales_sp	uncertain	0	0	0	0	205	0
SP054	Ascomycota	Dothideomycetes	Botryosphaeriales	Botryosphaeriaceae	Botryosphaeria	Botryosphaeria_stevensii	endophyte	0	0	69	0	0	135
SP055	Ascomycota	Dothideomycetes	Pleosporales	Pleosporaceae	Drechslera	Drechslera_sp	plant_pathogen	18	0	135	0	0	34
SP056	Glomeromycota	Glomeromycota_cls_Incertae_sedis	Glomeromycota_ord_Incertae_sedis	Glomeromycota_fam_Incertae_sedis	Glomeromycota_gen_Incertae_sedis	Glomeromycota_sp	uncertain	14	16	57	11	55	33
SP057	Basidiomycota	Basidiomycota_cls_Incertae_sedis	Basidiomycota_ord_Incertae_sedis	Basidiomycota_fam_Incertae_sedis	Basidiomycota_gen_Incertae_sedis	Basidiomycota_sp	uncertain	13	44	49	1	76	0
SP058	Ascomycota	Arthoniomycetes	Lichenostigmatales	Phaeococcomycetaceae	Phaeococcomyces	Phaeococcomyces_sp	saprotroph	60	69	4	21	24	0
SP059	Ascomycota	Eurotiomycetes	Coryneliales	Coryneliales_fam_Incertae_sedis	Coryneliales_gen_Incertae_sedis	Coryneliales_sp	uncertain	52	111	0	0	12	0
SP060	Ascomycota	Leotiomycetes	Rhytismatales	Rhytismataceae	Lophodermium	Lophodermium_sp	endophyte	63	13	67	25	4	0
SP061	Basidiomycota	Microbotryomycetes	Sporidiobolales	Sporidiobolaceae	Rhodotorula	Rhodotorula_sp	endophyte	64	38	3	64	0	0
SP062	Ascomycota	Dothideomycetes	Pleosporales	Pleosporaceae	Alternaria	Alternaria_tenuissima	endophyte	0	0	166	0	0	0
SP063	Ascomycota	Eurotiomycetes	Chaetothyriales	Herpotrichiellaceae	Herpotrichiellaceae_gen_Incertae_sedis	Herpotrichiellaceae_sp	uncertain	47	43	7	32	34	0
SP064	Basidiomycota	Tremellomycetes	Tremellales	Bulleraceae	Genolevuria	Genolevuria_sp	saprotroph	106	32	0	0	23	0
SP065	Ascomycota	Dothideomycetes	Dothideomycetes_ord_Incertae_sedis	Dothideomycetes_fam_Incertae_sedis	Scleroconidioma	Scleroconidioma_sp	plant_pathogen	22	14	41	21	38	20
SP066	Ascomycota	Leotiomycetes	Helotiales	Mollisiaceae	Mollisia	Mollisia_sp	endophyte	0	9	0	0	144	0
SP067	Ascomycota	Dothideomycetes	Dothideales	Saccotheciaceae	Kabatiella	Kabatiella_sp	plant_pathogen	12	125	0	14	0	0
SP068	Basidiomycota	Pucciniomycetes	Pucciniales	Coleosporiaceae	Coleosporium	Coleosporium_bletiae	plant_pathogen	3	5	0	55	87	0
SP069	Ascomycota	Dothideomycetes	Pleosporales	Pleosporales_fam_Incertae_sedis	Pleosporales_gen_Incertae_sedis	Pleosporales_sp	uncertain	0	0	13	0	0	136
SP070	Ascomycota	Dothideomycetes	Dothideales	Dothideaceae	Dothidea	Dothidea_sp	saprotroph	9	16	50	5	31	34
SP071	Ascomycota	Eurotiomycetes	Chaetothyriales	Herpotrichiellaceae	Exophiala	Exophiala_xenobiotica	endophyte	56	24	17	13	32	0
SP072	Ascomycota	Taphrinomycetes	Taphrinales	Taphrinaceae	Taphrina	Taphrina_padi	plant_pathogen	71	71	0	0	0	0
SP073	Ascomycota	Dothideomycetes	Botryosphaeriales	Botryosphaeriaceae	Botryosphaeriaceae_gen_Incertae_sedis	Botryosphaeriaceae_sp	uncertain	0	0	73	0	0	56
SP074	Ascomycota	Arthoniomycetes	Arthoniales	Roccellaceae	Dirina	Dirina_jamesii	other	6	5	48	4	39	24
SP075	Ascomycota	Leotiomycetes	Leotiomycetes_ord_Incertae_sedis	Leotiomycetes_fam_Incertae_sedis	Leotiomycetes_gen_Incertae_sedis	Leotiomycetes_sp	uncertain	0	0	52	0	0	74
SP076	Ascomycota	Dothideomycetes	Botryosphaeriales	Botryosphaeriaceae	Botryosphaeria	Botryosphaeria_sp	endophyte	0	0	60	0	0	65
SP077	Ascomycota	Dothideomycetes	Phaeothecales	Phaeothecaceae	Phaeotheca	Phaeotheca_fissurella	plant_pathogen	0	24	0	17	75	0
SP078	Ascomycota	Eurotiomycetes	Eurotiomycetes_ord_Incertae_sedis	Eurotiomycetes_fam_Incertae_sedis	Eurotiomycetes_gen_Incertae_sedis	Eurotiomycetes_sp	uncertain	41	21	0	38	13	0
SP079	Basidiomycota	Agaricomycetes	Russulales	Peniophoraceae	Peniophora	Peniophora_sp	saprotroph	8	0	105	0	0	0
SP080	Basidiomycota	Cystobasidiomycetes	Erythrobasidiales	Erythrobasidiales_fam_Incertae_sedis	Erythrobasidiales_gen_Incertae_sedis	Erythrobasidiales_sp	uncertain	12	47	53	0	0	0
SP081	Ascomycota	Pezizomycetes	Pezizales	Morchellaceae	Morchella	Morchella_sp	saprotroph	6	7	36	9	21	32
SP082	Ascomycota	Sordariomycetes	Hypocreales	Hypocreaceae	Trichoderma	Trichoderma_sp	endophyte	40	0	59	0	0	0
SP083	Ascomycota	Saccharomycetes	Saccharomycetales	Saccharomycetales_fam_Incertae_sedis	Candida	Candida_parapsilosis	saprotroph	0	0	31	65	0	0
SP084	Ascomycota	Sordariomycetes	Xylariales	Hypoxylaceae	Hypomontagnella	Hypomontagnella_monticulosa	saprotroph	15	13	29	10	15	13
SP085	Ascomycota	Dothideomycetes	Botryosphaeriales	Botryosphaeriaceae	Macrophomina	Macrophomina_phaseolina	endophyte	0	0	41	0	0	54
SP086	Ascomycota	Dothideomycetes	Pleosporales	Pleosporaceae	Curvularia	Curvularia_lunata	plant_pathogen	5	7	41	0	15	24
SP087	Basidiomycota	Pucciniomycetes	Pucciniales	Coleosporiaceae	Coleosporium	Coleosporium_sp	plant_pathogen	4	6	0	25	55	0
SP088	Ascomycota	Eurotiomycetes	Eurotiales	Aspergillaceae	Aspergillus	Aspergillus_niger	endophyte	7	3	36	0	32	11
SP089	Ascomycota	Dothideomycetes	Pleosporales	Didymellaceae	Didymella	Didymella_pinodella	plant_pathogen	0	0	0	0	0	89
SP090	Basidiomycota	Agaricomycetes	Agaricales	Cortinariaceae	Cortinarius	Cortinarius_sp	other	14	0	31	0	42	0
SP091	Ascomycota	Sordariomycetes	Hypocreales	Hypocreaceae	Trichoderma	Trichoderma_asperellum	endophyte	29	0	28	0	13	16
SP092	Basidiomycota	Microbotryomycetes	Microbotryomycetes_ord_Incertae_sedis	Chrysozymaceae	Bannozyma	Bannozyma_sp	saprotroph	18	0	0	0	67	0
SP093	Ascomycota	Dothideomycetes	Pleosporales	Didymellaceae	Didymella	Didymella_pisi	plant_pathogen	0	0	0	0	0	82
SP094	Ascomycota	Dothideomycetes	Capnodiales	Capnodiales_fam_Incertae_sedis	Perusta	Perusta_sp	saprotroph	10	69	0	3	0	0
SP095	Basidiomycota	Agaricostilbomycetes	Agaricostilbales	Kondoaceae	Bensingtonia	Bensingtonia_sp	saprotroph	21	0	0	59	0	0
SP096	Ascomycota	Leotiomycetes	Helotiales	Ploettnerulaceae	Cadophora	Cadophora_sp	endophyte	0	0	0	0	80	0
SP097	Ascomycota	Dothideomycetes	Pleosporales	Didymellaceae	Didymella	Didymella_fabae	plant_pathogen	0	0	7	0	0	71
SP098	Mucoromycota	Umbelopsidomycetes	Umbelopsidales	Umbelopsidaceae	Umbelopsis	Umbelopsis_sp	saprotroph	6	4	27	0	18	23
SP099	Ascomycota	Dothideomycetes	Botryosphaeriales	Botryosphaeriaceae	Neofusicoccum	Neofusicoccum_parvum	endophyte	0	0	30	0	0	47
SP100	Ascomycota	Orbiliomycetes	Orbiliales	Orbiliales_fam_Incertae_sedis	Orbiliales_gen_Incertae_sedis	Orbiliales_sp	uncertain	42	2	27	0	6	0
SP101	Ascomycota	Dothideomycetes	Dothideales	Dothideaceae	Dothiora	Dothiora_europaea	saprotroph	21	7	0	43	5	0
SP102	Ascomycota	Sordariomycetes	Hypocreales	Nectriaceae	Fusarium	Fusarium_sp	endophyte	0	0	76	0	0	0
SP103	Basidiomycota	Agaricostilbomycetes	Agaricostilbales	Agaricostilbaceae	Pseudobensingtonia	Pseudobensingtonia_ingoldii	saprotroph	58	16	0	0	0	0
SP104	Basidiomycota	Agaricomycetes	Cantharellales	Hydnaceae	Hydnum	Hydnum_sp	other	0	0	0	0	71	0
SP105	Ascomycota	Taphrinomycetes	Taphrinales	Taphrinaceae	Taphrina	Taphrina_wiesneri	plant_pathogen	18	35	9	3	5	0
SP106	Ascomycota	Taphrinomycetes	Taphrinales	Taphrinaceae	Taphrina	Taphrina_flavorubra	plant_pathogen	0	11	57	0	0	0
SP107	Ascomycota	Leotiomycetes	Helotiales	Cenangiaceae	Crumenulopsis	Crumenulopsis_sororia	plant_pathogen	0	66	0	0	0	0
SP108	Ascomycota	Dothideomycetes	Cladosporiales	Cladosporiaceae	Cladosporium	Cladosporium_iridis	endophyte	18	10	14	20	0	0
SP109	Basidiomycota	Agaricomycetes	Thelephorales	Thelephoraceae	Tomentella	Tomentella_sp	other	0	7	35	0	20	0
SP110	Ascomycota	Dothideomycetes	Pleosporales	Pleosporaceae	Bipolaris	Bipolaris_oryzae	plant_pathogen	0	0	2	0	0	59
SP111	Ascomycota	Dothideomycetes	Pleosporales	Didymellaceae	Boeremia	Boeremia_sp	endophyte	0	0	0	0	0	61
SP112	Basidiomycota	Agaricomycetes	Agaricales	Pterulaceae	Merulicium	Merulicium_fusisporum	saprotroph	0	0	0	0	59	0
SP113	Ascomycota	Dothideomycetes	Dothideales	Saccotheciaceae	Saccothecium	Saccothecium_australianum	saprotroph	1	3	33	0	21	0
SP114	Ascomycota	Taphrinomycetes	Taphrinales	Taphrinaceae	Taphrinaceae_gen_Incertae_sedis	Taphrinaceae_sp	uncertain	25	32	0	0	0	0
SP115	Ascomycota	Dothideomycetes	Pleosporales	Didymellaceae	Ascochyta	Ascochyta_medicaginicola	plant_pathogen	0	0	3	0	0	53
SP116	Ascomycota	Eurotiomycetes	Eurotiales	Trichocomaceae	Talaromyces	Talaromyces_sp	saprotroph	0	47	0	9	0	0
SP117	Ascomycota	Taphrinomycetes	Taphrinales	Taphrinaceae	Taphrina	Taphrina_pruni	plant_pathogen	39	14	3	0	0	0
SP118	Basidiomycota	Pucciniomycetes	Pucciniales	Coleosporiaceae	Coleosporium	Coleosporium_cimicifugatum	plant_pathogen	2	2	0	17	33	0
SP119	Basidiomycota	Agaricostilbomycetes	Agaricostilbales	Chionosphaeraceae	Kurtzmanomyces	Kurtzmanomyces_sp	saprotroph	35	15	3	0	0	0
SP120	Basidiomycota	Tremellomycetes	Filobasidiales	Piskurozymaceae	Solicoccozyma	Solicoccozyma_sp	saprotroph	14	7	0	0	32	0
SP121	Ascomycota	Dothideomycetes	Pleosporales	Pleosporaceae	Alternaria	Alternaria_porri	endophyte	5	9	24	2	0	12
SP122	Basidiomycota	Agaricomycetes	Cantharellales	Cantharellales_fam_Incertae_sedis	Cantharellales_gen_Incertae_sedis	Cantharellales_sp	uncertain	5	47	0	0	0	0
SP123	Ascomycota	Archaeorhizomycetes	Archaeorhizomycetales	Archaeorhizomycetaceae	Archaeorhizomyces	Archaeorhizomyces_sp	saprotroph	15	17	0	7	11	0
SP124	Basidiomycota	Tremellomycetes	Filobasidiales	Piskurozymaceae	Piskurozyma	Piskurozyma_sp	saprotroph	0	0	1	0	49	0
SP125	Ascomycota	Sordariomycetes	Hypocreales	Hypocreaceae	Trichoderma	Trichoderma_harzianum	endophyte	6	6	10	10	14	0
SP126	Ascomycota	Dothideomycetes	Pleosporales	Phaeosphaeriaceae	Phaeosphaeriaceae_gen_Incertae_sedis	Phaeosphaeriaceae_sp	uncertain	0	0	7	0	0	38
SP127	Ascomycota	Dothideomycetes	Pleosporales	Phaeosphaeriaceae	Phaeosphaeriopsis	Phaeosphaeriopsis_sp	plant_pathogen	0	0	0	0	0	45
SP128	Ascomycota	Leotiomycetes	Leotiales	Tympanidaceae	Tympanidaceae_gen_Incertae_sedis	Tympanidaceae_sp	uncertain	32	2	0	11	0	0
SP129	Basidiomycota	Tremellomycetes	Tremellales	Bulleribasidiaceae	Dioszegia	Dioszegia_sp	saprotroph	0	0	0	42	0	0
SP130	Ascomycota	Dothideomycetes	Dothideales	Dothideaceae	Dothideaceae_gen_Incertae_sedis	Dothideaceae_sp	uncertain	8	6	2	22	4	0
SP131	Basidiomycota	Agaricomycetes	Agaricales	Inocybaceae	Inocybe	Inocybe_sp	other	0	30	8	0	4	0
SP132	Ascomycota	Sordariomycetes	Magnaporthales	Pyriculariaceae	Pyricularia	Pyricularia_oryzae	plant_pathogen	3	1	22	3	13	0
SP133	Ascomycota	Dothideomycetes	Pleosporales	Didymellaceae	Leptosphaerulina	Leptosphaerulina_sp	saprotroph	0	0	0	0	0	41
SP134	Ascomycota	Dothideomycetes	Botryosphaeriales	Botryosphaeriaceae	Phaeobotryon	Phaeobotryon_sp	endophyte	0	0	14	0	0	27
SP135	Ascomycota	Lecanoromycetes	Teloschistales	Teloschistales_fam_Incertae_sedis	Teloschistales_gen_Incertae_sedis	Teloschistales_sp	uncertain	0	8	0	33	0	0
SP136	Ascomycota	Dothideomycetes	Pleosporales	Parapyrenochaetaceae	Parapyrenochaeta	Parapyrenochaeta_sp	saprotroph	40	0	0	0	0	0
SP137	Ascomycota	Dothideomycetes	Pleosporales	Didymellaceae	Boeremia	Boeremia_lycopersici	endophyte	0	0	0	0	0	39
SP138	Ascomycota	Dothideomycetes	Mytilinidiales	Mytilinidiaceae	Lophium	Lophium_mytilinum	saprotroph	0	0	38	0	0	0
SP139	Basidiomycota	Tremellomycetes	Filobasidiales	Piskurozymaceae	Solicoccozyma	Solicoccozyma_terrea	saprotroph	0	0	0	0	38	0
SP140	Ascomycota	Dothideomycetes	Gloniales	Gloniaceae	Cenococcum	Cenococcum_sp	other	0	2	25	0	4	5
SP141	Ascomycota	Eurotiomycetes	Mycocaliciales	Mycocaliciaceae	Chaenothecopsis	Chaenothecopsis_debilis	saprotroph	4	1	17	2	8	4
SP142	Ascomycota	Dothideomycetes	Mycosphaerellales	Teratosphaeriaceae	Lapidomyces	Lapidomyces_sp	saprotroph	18	0	3	7	7	0
SP143	Ascomycota	Dothideomycetes	Pleosporales	Didymellaceae	Ascochyta	Ascochyta_sp	plant_pathogen	0	0	0	0	0	34
SP144	Ascomycota	Eurotiomycetes	Eurotiales	Aspergillaceae	Aspergillus	Aspergillus_sp	endophyte	6	3	25	0	0	0
SP145	Ascomycota	Dothideomycetes	Pleosporales	Didymellaceae	Epicoccum	Epicoccum_sorghinum	endophyte	0	0	4	0	0	29
SP146	Ascomycota	Eurotiomycetes	Chaetothyriales	Herpotrichiellaceae	Exophiala	Exophiala_sideris	endophyte	17	10	0	0	6	0
SP147	Ascomycota	Leotiomycetes	Helotiales	Helotiaceae	Hymenoscyphus	Hymenoscyphus_sp	saprotroph	33	0	0	0	0	0
SP148	Ascomycota	Dothideomycetes	Pleosporales	Phaeosphaeriaceae	Paraphoma	Paraphoma_sp	plant_pathogen	0	0	4	0	0	29
SP149	Ascomycota	Dothideomycetes	Pleosporales	Pleosporaceae	Alternaria	Alternaria_solani	endophyte	0	0	28	0	0	4
SP150	Ascomycota	Dothideomycetes	Pleosporales	Phaeosphaeriaceae	Ampelomyces	Ampelomyces_quisqualis	endophyte	0	0	0	0	0	31
SP151	Ascomycota	Dothideomycetes	Pleosporales	Pleosporaceae	Curvularia	Curvularia_sp	plant_pathogen	0	0	31	0	0	0
SP152	Ascomycota	Dothideomycetes	Dothideales	Dothideaceae	Dothidea	Dothidea_insculpta	saprotroph	0	0	13	3	11	4
SP153	Ascomycota	Sordariomycetes	Hypocreales	Nectriaceae	Fusarium	Fusarium_solani	endophyte	4	0	6	0	0	21
SP154	Basidiomycota	Agaricostilbomycetes	Agaricostilbales	Chionosphaeraceae	Chionosphaeraceae_gen_Incertae_sedis	Chionosphaeraceae_sp	uncertain	21	9	0	0	0	0
SP155	Ascomycota	Dothideomycetes	Pleosporales	Pleosporaceae	Alternaria	Alternaria_brassicae	endophyte	0	0	29	0	0	0
SP156	Basidiomycota	Agaricomycetes	Atheliales	Atheliales_fam_Incertae_sedis	Atheliales_gen_Incertae_sedis	Atheliales_sp	uncertain	0	29	0	0	0	0
SP157	Ascomycota	Eurotiomycetes	Chaetothyriales	Herpotrichiellaceae	Exophiala	Exophiala_sp	endophyte	20	8	0	0	0	0
SP158	Ascomycota	Dothideomycetes	Dothideales	Dothideaceae	Delphinella	Delphinella_strobiligena	saprotroph	0	2	19	0	6	0
SP159	Ascomycota	Dothideomycetes	Pleosporales	Didymellaceae	Didymella	Didymella_pomorum	plant_pathogen	0	0	0	0	0	27
SP160	Ascomycota	Leotiomycetes	Helotiales	Hyaloscyphaceae	Meliniomyces	Meliniomyces_sp	endophyte	8	13	0	2	3	0
SP161	Ascomycota	Dothideomycetes	Pleosporales	Didymellaceae	Nothophoma	Nothophoma_nullicana	saprotroph	0	0	0	0	0	26
SP162	Basidiomycota	Agaricomycetes	Trechisporales	Hydnodontaceae	Trechispora	Trechispora_sp	saprotroph	5	15	0	6	0	0
SP163	Ascomycota	Sordariomycetes	Sordariales	Chaetomiaceae	Acrophialophora	Acrophialophora_fusispora	plant_pathogen	5	2	0	14	4	0
SP164	Ascomycota	Dothideomycetes	Pleosporales	Pleosporaceae	Paradendryphiella	Paradendryphiella_salina	plant_pathogen	7	0	7	5	6	0
SP165	Ascomycota	Orbiliomycetes	Orbiliales	Orbiliaceae	Orbiliaceae_gen_Incertae_sedis	Orbiliaceae_sp	uncertain	0	0	0	0	24	0
SP166	Basidiomycota	Cystobasidiomycetes	Cystobasidiomycetes_ord_Incertae_sedis	Symmetrosporaceae	Symmetrospora	Symmetrospora_sp	saprotroph	1	15	0	0	8	0
SP167	Ascomycota	Taphrinomycetes	Taphrinales	Taphrinaceae	Taphrina	Taphrina_mirabilis	plant_pathogen	0	1	23	0	0	0
SP168	Basidiomycota	Agaricomycetes	Agaricales	Mycenaceae	Mycena	Mycena_sp	saprotroph	23	0	0	0	0	0
SP169	Ascomycota	Eurotiomycetes	Phaeomoniellales	Phaeomoniellales_fam_Incertae_sedis	Phaeomoniellales_gen_Incertae_sedis	Phaeomoniellales_sp	uncertain	7	9	0	0	6	0
SP170	Ascomycota	Dothideomycetes	Pleosporales	Didymellaceae	Ascochyta	Ascochyta_rabiei	plant_pathogen	0	0	4	0	0	17
SP171	Basidiomycota	Agaricomycetes	Agaricales	Strophariaceae	Hypholoma	Hypholoma_fasciculare	saprotroph	0	0	0	0	21	0
SP172	Ascomycota	Leotiomycetes	Helotiales	Helotiales_fam_Incertae_sedis	Infundichalara	Infundichalara_sp	saprotroph	0	0	21	0	0	0
SP173	Ascomycota	Taphrinomycetes	Taphrinales	Taphrinaceae	Taphrina	Taphrina_deformans	plant_pathogen	9	12	0	0	0	0
SP174	Basidiomycota	Microbotryomycetes	Microbotryomycetes_ord_Incertae_sedis	Microbotryomycetes_fam_Incertae_sedis	Yunzhangia	Yunzhangia_sp	other	15	6	0	0	0	0
SP175	Ascomycota	Lecanoromycetes	Acarosporales	Acarosporaceae	Acarospora	Acarospora_sp	other	0	0	14	0	0	6
SP176	Ascomycota	Dothideomycetes	Botryosphaeriales	Botryosphaeriaceae	Neodeightonia	Neodeightonia_phoenicum	endophyte	0	0	6	0	0	14
SP177	Ascomycota	Sordariomycetes	Sordariales	Podosporaceae	Podospora	Podospora_sp	endophyte	0	0	0	0	0	20
SP178	Ascomycota	Sareomycetes	Sareales	Sareaceae	Sarea	Sarea_resinae	saprotroph	0	0	7	0	13	0
SP179	Ascomycota	Taphrinomycetes	Taphrinomycetes_ord_Incertae_sedis	Taphrinomycetes_fam_Incertae_sedis	Taphrinomycetes_gen_Incertae_sedis	Taphrinomycetes_sp	uncertain	0	0	0	20	0	0
SP180	Ascomycota	Leotiomycetes	Helotiales	Helotiales_fam_Incertae_sedis	Cistella	Cistella_acuum	endophyte	0	0	19	0	0	0
SP181	Ascomycota	Dothideomycetes	Pleosporales	Coniothyriaceae	Coniothyrium	Coniothyrium_sp	plant_pathogen	0	0	19	0	0	0
SP182	Basidiomycota	Exobasidiomycetes	Exobasidiales	Exobasidiaceae	Exobasidium	Exobasidium_bisporum	plant_pathogen	0	0	0	19	0	0
SP183	Basidiomycota	Tremellomycetes	Filobasidiales	Filobasidiaceae	Naganishia	Naganishia_diffluens	saprotroph	2	0	0	0	17	0
SP184	Ascomycota	Dothideomycetes	Phaeothecales	Phaeothecaceae	Phaeothecaceae_gen_Incertae_sedis	Phaeothecaceae_sp	uncertain	9	0	0	10	0	0
SP185	Ascomycota	Leotiomycetes	Helotiales	Hyaloscyphaceae	Hyaloscyphaceae_gen_Incertae_sedis	Hyaloscyphaceae_sp	uncertain	5	0	13	0	0	0
SP186	Ascomycota	Dothideomycetes	Pleosporales	Periconiaceae	Periconia	Periconia_sp	endophyte	0	0	6	0	0	12
SP187	Ascomycota	Saccharomycetes	Saccharomycetales	Saccharomycetaceae	Saccharomyces	Saccharomyces_cerevisiae	saprotroph	0	0	4	0	7	7
SP188	Basidiomycota	Tremellomycetes	Cystofilobasidiales	Mrakiaceae	Tausonia	Tausonia_sp	saprotroph	0	0	18	0	0	0
SP189	Ascomycota	Sordariomycetes	Cephalothecales	Cephalothecaceae	Cephalotheca	Cephalotheca_sp	other	1	0	16	0	0	0
SP190	Ascomycota	Dothideomycetes	Dothideomycetes_ord_Incertae_sedis	Dothideomycetes_fam_Incertae_sedis	Lembosiniella	Lembosiniella_sp	uncertain	0	17	0	0	0	0
SP191	Ascomycota	Dothideomycetes	Pleosporales	Leptosphaeriaceae	Leptosphaeriaceae_gen_Incertae_sedis	Leptosphaeriaceae_sp	uncertain	0	0	0	0	0	17
SP192	Ascomycota	Pezizomycetes	Pezizales	Pezizaceae	Oedocephalum	Oedocephalum_elegans	saprotroph	0	0	5	4	0	8
SP193	Ascomycota	Dothideomycetes	Pleosporales	Didymosphaeriaceae	Pseudopithomyces	Pseudopithomyces_chartarum	plant_pathogen	0	0	0	0	0	17
SP194	Ascomycota	Dothideomycetes	Pleosporales	Massarinaceae	Stagonospora	Stagonospora_sp	plant_pathogen	6	0	6	0	5	0
SP195	Ascomycota	Leotiomycetes	Helotiales	Pezizellaceae	Xenopolyscytalum	Xenopolyscytalum_sp	endophyte	0	0	17	0	0	0
SP196	Basidiomycota	Exobasidiomycetes	Exobasidiales	Exobasidiaceae	Exobasidium	Exobasidium_sp	plant_pathogen	0	0	0	13	3	0
SP197	Basidiomycota	Agaricomycetes	Agaricales	Strophariaceae	Hypholoma	Hypholoma_sp	saprotroph	0	7	0	0	9	0
SP198	Ascomycota	Sordariomycetes	Coniochaetales	Coniochaetaceae	Lecythophora	Lecythophora_sp	endophyte	0	0	16	0	0	0
SP199	Ascomycota	Sordariomycetes	Xylariales	Microdochiaceae	Microdochium	Microdochium_sp	endophyte	10	0	0	2	4	0
SP200	Basidiomycota	Agaricomycetes	Boletales	Paxillaceae	Paxillus	Paxillus_sp	other	16	0	0	0	0	0
SP201	Ascomycota	Taphrinomycetes	Taphrinales	Taphrinaceae	Taphrina	Taphrina_carpini	plant_pathogen	1	0	0	15	0	0
SP202	Basidiomycota	Tremellomycetes	Tremellales	Bulleribasidiaceae	Vishniacozyma	Vishniacozyma_sp	saprotroph	0	0	0	13	3	0
SP203	Ascomycota	Dothideomycetes	Botryosphaeriales	Botryosphaeriales_fam_Incertae_sedis	Botryosphaeriales_gen_Incertae_sedis	Botryosphaeriales_sp	uncertain	15	0	0	0	0	0
SP204	Ascomycota	Saccharomycetes	Saccharomycetales	Saccharomycetales_fam_Incertae_sedis	Candida	Candida_albicans	saprotroph	3	4	3	0	5	0
SP205	Ascomycota	Leotiomycetes	Helotiales	Pezizellaceae	Chalara	Chalara_sp	endophyte	0	0	15	0	0	0
SP206	Ascomycota	Lecanoromycetes	Lecanorales	Cladoniaceae	Cladonia	Cladonia_subulata	other	0	0	0	0	15	0
SP207	Ascomycota	Sordariomycetes	Glomerellales	Glomerellaceae	Colletotrichum	Colletotrichum_gloeosporioides	endophyte	0	0	9	0	0	6
SP208	Ascomycota	Dothideomycetes	Pleosporales	Didymellaceae	Didymella	Didymella_cylindrica	plant_pathogen	0	0	0	0	0	15
SP209	Ascomycota	Leotiomycetes	Rhytismatales	Rhytismatales_fam_Incertae_sedis	Rhytismatales_gen_Incertae_sedis	Rhytismatales_sp	uncertain	15	0	0	0	0	0
SP210	Ascomycota	Dothideomycetes	Mycosphaerellales	Mycosphaerellaceae	Fulvia	Fulvia_fulva	plant_pathogen	0	0	6	0	3	5
SP211	Basidiomycota	Agaricomycetes	Russulales	Peniophoraceae	Peniophoraceae_gen_Incertae_sedis	Peniophoraceae_sp	uncertain	1	0	13	0	0	0
SP212	Ascomycota	Sordariomycetes	Magnaporthales	Pyriculariaceae	Pyricularia	Pyricularia_sp	plant_pathogen	0	0	0	0	5	9
SP213	Ascomycota	Dothideomycetes	Dothideomycetes_ord_Incertae_sedis	Dothideomycetes_fam_Incertae_sedis	Quasiphoma	Quasiphoma_hyphaenes	uncertain	0	0	0	0	0	14
SP214	Rozellomycota	Rozellomycota_cls_Incertae_sedis	Rozellomycota_ord_Incertae_sedis	Rozellomycota_fam_Incertae_sedis	Rozellomycota_gen_Incertae_sedis	Rozellomycota_sp	uncertain	7	0	0	3	4	0
SP215	Ascomycota	Taphrinomycetes	Taphrinales	Taphrinaceae	Taphrina	Taphrina_letifera	plant_pathogen	4	10	0	0	0	0
SP216	Ascomycota	Dothideomycetes	Pleosporales	Microsphaeropsidaceae	Microsphaeropsis	Microsphaeropsis_hellebori	endophyte	0	0	0	0	0	13
SP217	Ascomycota	Dothideomycetes	Dothideales	Dothideales_fam_Incertae_sedis	Coniozyma	Coniozyma_leucospermi	endophyte	0	0	12	0	0	0
SP218	Basidiomycota	Cystobasidiomycetes	Cystobasidiomycetes_ord_Incertae_sedis	Cystobasidiomycetes_fam_Incertae_sedis	Cystobasidiomycetes_gen_Incertae_sedis	Cystobasidiomycetes_sp	uncertain	11	0	0	0	1	0
SP219	Glomeromycota	Glomeromycetes	Gigasporales	Gigasporaceae	Gigasporaceae_gen_Incertae_sedis	Gigasporaceae_sp	uncertain	0	0	9	0	3	0
SP220	Ascomycota	Sordariomycetes	Lulworthiales	Lulworthiaceae	Haloguignardia	Haloguignardia_irritans	saprotroph	0	0	0	0	12	0
SP221	Basidiomycota	Agaricomycetes	Boletales	Boletaceae	Leccinum	Leccinum_sp	other	12	0	0	0	0	0
SP222	Ascomycota	Dothideomycetes	Pleosporales	Didymellaceae	Macroventuria	Macroventuria_wentii	saprotroph	0	0	0	0	0	12
SP223	Ascomycota	Eurotiomycetes	Phaeomoniellales	Celotheliaceae	Celotheliaceae_gen_Incertae_sedis	Celotheliaceae_sp	uncertain	0	4	7	0	0	0
SP224	Ascomycota	Dothideomycetes	Pleosporales	Didymellaceae	Didymella	Didymella_pedeiae	plant_pathogen	0	0	0	0	0	11
SP225	Ascomycota	Leotiomycetes	Helotiales	Leptodontidiaceae	Leptodontidium	Leptodontidium_sp	endophyte	0	0	2	0	9	0
SP226	Ascomycota	Dothideomycetes	Pleosporales	Didymosphaeriaceae	Paraconiothyrium	Paraconiothyrium_sp	saprotroph	0	0	0	0	1	10
SP227	Basidiomycota	Agaricomycetes	Russulales	Peniophoraceae	Peniophora	Peniophora_incarnata	saprotroph	0	0	11	0	0	0
SP228	Ascomycota	Dothideomycetes	Pleosporales	Pleosporaceae	Pyrenophora	Pyrenophora_leucospermi	plant_pathogen	7	0	4	0	0	0
SP229	Ascomycota	Sordariomycetes	Sordariomycetes_ord_Incertae_sedis	Sordariomycetes_fam_Incertae_sedis	Sordariomycetes_gen_Incertae_sedis	Sordariomycetes_sp	uncertain	0	0	11	0	0	0
SP230	Basidiomycota	Tremellomycetes	Tremellales	Cryptococcaceae	Kwoniella	Kwoniella_sp	saprotroph	0	0	0	0	10	0
SP231	Basidiomycota	Malasseziomycetes	Malasseziales	Malasseziaceae	Malassezia	Malassezia_globosa	saprotroph	0	0	0	10	0	0
SP232	Ascomycota	Dothideomycetes	Pleosporales	Sporormiaceae	Preussia	Preussia_sp	saprotroph	10	0	0	0	0	0
SP233	Basidiomycota	Agaricomycetes	Russulales	Russulaceae	Russula	Russula_sp	other	0	0	10	0	0	0
SP234	Ascomycota	Taphrinomycetes	Taphrinales	Taphrinaceae	Taphrina	Taphrina_johansonii	plant_pathogen	10	0	0	0	0	0
SP235	Ascomycota	Eurotiomycetes	Eurotiales	Aspergillaceae	Aspergillus	Aspergillus_flavus	endophyte	0	2	7	0	0	0
SP236	Ascomycota	Dothideomycetes	Cladosporiales	Cladosporiaceae	Cladosporiaceae_gen_Incertae_sedis	Cladosporiaceae_sp	uncertain	6	0	3	0	0	0
SP237	Basidiomycota	Pucciniomycetes	Pucciniales	Coleosporiaceae	Coleosporium	Coleosporium_zanthoxyli	plant_pathogen	0	0	0	4	5	0
SP238	Ascomycota	Lecanoromycetes	Umbilicariales	Fuscideaceae	Fuscidea	Fuscidea_cyathoides	other	0	0	5	0	4	0
SP239	Ascomycota	Dothideomycetes	Mycosphaerellales	Mycosphaerellaceae	Mycosphaerella	Mycosphaerella_punctiformis	plant_pathogen	0	0	0	9	0	0
SP240	Ascomycota	Dothideomycetes	Myriangiales	Myriangiales_fam_Incertae_sedis	Myriangiales_gen_Incertae_sedis	Myriangiales_sp	uncertain	2	0	7	0	0	0
SP241	Ascomycota	Sordariomycetes	Xylariales	Xylariaceae	Nemania	Nemania_sp	saprotroph	0	0	9	0	0	0
SP242	Ascomycota	Dothideomycetes	Botryosphaeriales	Botryosphaeriaceae	Neofusicoccum	Neofusicoccum_sp	endophyte	0	0	0	0	0	9
SP243	Ascomycota	Eurotiomycetes	Phaeomoniellales	Celotheliaceae	Neophaeomoniella	Neophaeomoniella_sp	plant_pathogen	0	0	9	0	0	0
SP244	Ascomycota	Eurotiomycetes	Eurotiales	Thermoascaceae	Paecilomyces	Paecilomyces_variotii	endophyte	0	6	0	0	3	0
SP245	Ascomycota	Dothideomycetes	Pleosporales	Pleosporaceae	Pyrenophora	Pyrenophora_sp	plant_pathogen	0	0	9	0	0	0
SP246	Basidiomycota	Agaricomycetes	Agaricales	Omphalotaceae	Rhodocollybia	Rhodocollybia_sp	saprotroph	9	0	0	0	0	0
SP247	Ascomycota	Leotiomycetes	Rhytismatales	Rhytismataceae	Tryblidiopsis	Tryblidiopsis_pinastri	plant_pathogen	0	9	0	0	0	0
SP248	Ascomycota	Dothideomycetes	Pleosporales	Pleosporaceae	Pyrenophora	Pyrenophora_tetrarrhenae	plant_pathogen	0	0	8	0	0	0
SP249	Ascomycota	Sordariomycetes	Sordariales	Lasiosphaeriaceae	Schizothecium	Schizothecium_sp	saprotroph	0	8	0	0	0	0
SP250	Basidiomycota	Tremellomycetes	Tremellales	Tremellaceae	Tremella	Tremella_sp	other	0	0	0	0	8	0
SP251	Ascomycota	Leotiomycetes	Helotiales	Vibrisseaceae	Vibrisseaceae_gen_Incertae_sedis	Vibrisseaceae_sp	uncertain	0	0	0	0	8	0
SP252	Ascomycota	Dothideomycetes	Pleosporales	Didymellaceae	Ascochyta	Ascochyta_neopisi	plant_pathogen	0	0	0	0	0	7
SP253	Basidiomycota	Tremellomycetes	Tremellales	Rhynchogastremaceae	Bandoniozyma	Bandoniozyma_noutii	saprotroph	0	0	0	0	7	0
SP254	Ascomycota	Saccharomycetes	Saccharomycetales	Saccharomycetales_fam_Incertae_sedis	Candida	Candida_tropicalis	saprotroph	0	0	7	0	0	0
SP255	Ascomycota	Eurotiomycetes	Chaetothyriales	Chaetothyriaceae	Ceramothyrium	Ceramothyrium_carniolicum	endophyte	7	0	0	0	0	0
SP256	Basidiomycota	Tremellomycetes	Tremellales	Cryptococcaceae	Cryptococcus	Cryptococcus_neoformans	endophyte	0	0	0	0	7	0
SP257	Basidiomycota	Agaricostilbomycetes	Agaricostilbales	Chionosphaeraceae	Cystobasidiopsis	Cystobasidiopsis_lactophila	saprotroph	0	0	7	0	0	0
SP258	Basidiomycota	Agaricomycetes	Cantharellales	Hydnaceae	Hydnum	Hydnum_repandum	other	0	0	0	0	7	0
SP259	Ascomycota	Sordariomycetes	Diaporthales	Diaporthaceae	Phomopsis	Phomopsis_vexans	endophyte	0	1	0	0	6	0
SP260	Ascomycota	Dothideomycetes	Mycosphaerellales	Mycosphaerellaceae	Ramularia	Ramularia_sp	plant_pathogen	0	0	0	7	0	0
SP261	Basidiomycota	Tremellomycetes	Tremellales	Trimorphomycetaceae	Saitozyma	Saitozyma_sp	saprotroph	0	0	0	0	7	0
SP262	Ascomycota	Dothideomycetes	Pleosporales	Pleosporaceae	Stemphylium	Stemphylium_sp	plant_pathogen	2	0	5	0	0	0
SP263	Ascomycota	Dothideomycetes	Mycosphaerellales	Teratosphaeriaceae	Teratosphaeriaceae_gen_Incertae_sedis	Teratosphaeriaceae_sp	uncertain	2	0	0	0	5	0
SP264	Basidiomycota	Agaricostilbomycetes	Agaricostilbales	Agaricostilbales_fam_Incertae_sedis	Agaricostilbales_gen_Incertae_sedis	Agaricostilbales_sp	uncertain	0	6	0	0	0	0
SP265	Ascomycota	Sordariomycetes	Hypocreales	Cordycipitaceae	Beauveria	Beauveria_bassiana	endophyte	0	0	0	0	0	6
SP266	Basidiomycota	Cystobasidiomycetes	Cystobasidiales	Cystobasidiaceae	Cystobasidium	Cystobasidium_sp	other	0	2	0	0	4	0
SP267	Basidiomycota	Exobasidiomycetes	Exobasidiales	Exobasidiaceae	Exobasidium	Exobasidium_pieridis-ovalifoliae	plant_pathogen	0	0	0	6	0	0
SP268	Ascomycota	Arthoniomycetes	Lichenostigmatales	Lichenostigmatales_fam_Incertae_sedis	Lichenostigmatales_gen_Incertae_sedis	Lichenostigmatales_sp	uncertain	6	0	0	0	0	0
SP269	Ascomycota	Eurotiomycetes	Onygenales	Arthrodermataceae	Microsporum	Microsporum_canis	other	5	0	1	0	0	0
SP270	Ascomycota	Leotiomycetes	Helotiales	Mollisiaceae	Mollisia	Mollisia_scopiformis	endophyte	0	0	0	0	6	0
SP271	Ascomycota	Sordariomycetes	Hypocreales	Nectriaceae	Nectriaceae_gen_Incertae_sedis	Nectriaceae_sp	uncertain	0	0	6	0	0	0
SP272	Ascomycota	Dothideomycetes	Pleosporales	Dothidotthiaceae	Pleiochaeta	Pleiochaeta_sp	plant_pathogen	0	0	0	0	0	6
SP273	Basidiomycota	Agaricomycetes	Sebacinales	Sebacinaceae	Sebacina	Sebacina_sp	other	0	0	6	0	0	0
SP274	Ascomycota	Sordariomycetes	Sordariales	Sordariaceae	Sordaria	Sordaria_sp	saprotroph	0	6	0	0	0	0
SP275	Ascomycota	Dothideomycetes	Mycosphaerellales	Teratosphaeriaceae	Teratosphaeria	Teratosphaeria_sp	plant_pathogen	6	0	0	0	0	0
SP276	Basidiomycota	Tremellomycetes	Tremellales	Cryptococcaceae	Teunia	Teunia_sp	saprotroph	0	0	0	0	6	0
SP277	Ascomycota	Dothideomycetes	Pleosporales	Acrocalymmaceae	Acrocalymma	Acrocalymma_sp	saprotroph	0	0	0	0	0	5
SP278	Ascomycota	Dothideomycetes	Pleosporales	Didymellaceae	Allophoma	Allophoma_sp	plant_pathogen	0	0	0	0	0	5
SP279	Ascomycota	Dothideomycetes	Pleosporales	Pleosporaceae	Alternaria	Alternaria_arborescens	endophyte	0	0	5	0	0	0
SP280	Ascomycota	Dothideomycetes	Pleosporales	Pleosporaceae	Alternaria	Alternaria_destruens	endophyte	0	0	5	0	0	0
SP281	Ascomycota	Dothideomycetes	Dothideales	Neocelosporiaceae	Celosporium	Celosporium_sp	plant_pathogen	5	0	0	0	0	0
SP282	Basidiomycota	Agaricomycetes	Hysterangiales	Mesophelliaceae	Chondrogaster	Chondrogaster_sp	other	5	0	0	0	0	0
SP283	Basidiomycota	Agaricomycetes	Agaricales	Agaricales_fam_Incertae_sedis	Clitocybe	Clitocybe_sp	saprotroph	0	0	0	0	5	0
SP284	Basidiomycota	Pucciniomycetes	Pucciniales	Coleosporiaceae	Coleosporium	Coleosporium_euodiae	plant_pathogen	0	0	0	3	2	0
SP285	Ascomycota	Saccharomycetes	Saccharomycetales	Phaffomycetaceae	Cyberlindnera	Cyberlindnera_sp	saprotroph	0	0	0	0	0	5
SP286	Ascomycota	Leotiomycetes	Helotiales	Hyaloscyphaceae	Hyaloscypha	Hyaloscypha_sp	saprotroph	0	0	5	0	0	0
SP287	Basidiomycota	Agaricomycetes	Trechisporales	Hydnodontaceae	Hydnodontaceae_gen_Incertae_sedis	Hydnodontaceae_sp	uncertain	0	5	0	0	0	0
SP288	Ascomycota	Lecanoromycetes	Lecanoromycetes_ord_Incertae_sedis	Lecanoromycetes_fam_Incertae_sedis	Lecanoromycetes_gen_Incertae_sedis	Lecanoromycetes_sp	uncertain	0	0	5	0	0	0
SP289	Ascomycota	Dothideomycetes	Pleosporales	Phaeosphaeriaceae	Neosetophoma	Neosetophoma_sp	endophyte	0	0	0	0	0	5
SP290	Ascomycota	Pezizomycetes	Pezizales	Pyronemataceae	Otidea	Otidea_cantharella	other	0	0	5	0	0	0
SP291	Ascomycota	Eurotiomycetes	Eurotiales	Aspergillaceae	Penicillium	Penicillium_simplicissimum	endophyte	5	0	0	0	0	0
SP292	Ascomycota	Leotiomycetes	Helotiales	Helotiales_fam_Incertae_sedis	Polyphilus	Polyphilus_sp	saprotroph	0	0	5	0	0	0
SP293	Basidiomycota	Agaricomycetes	Auriculariales	Auriculariales_fam_Incertae_sedis	Renatobasidium	Renatobasidium_sp	saprotroph	5	0	0	0	0	0
SP294	Basidiomycota	Cystobasidiomycetes	Sakaguchiales	Sakaguchiaceae	Sakaguchia	Sakaguchia_sp	saprotroph	5	0	0	0	0	0
SP295	Ascomycota	Taphrinomycetes	Taphrinales	Taphrinaceae	Taphrina	Taphrina_confusa	plant_pathogen	5	0	0	0	0	0
SP296	Basidiomycota	Tremellomycetes	Filobasidiales	Filobasidiaceae	Zyzygomyces	Zyzygomyces_bachmannii	uncertain	1	0	0	0	4	0
SP297	Ascomycota	Eurotiomycetes	Eurotiales	Thermoascaceae	Byssochlamys	Byssochlamys_sp	saprotroph	0	4	0	0	0	0
SP298	Ascomycota	Eurotiomycetes	Chaetothyriales	Herpotrichiellaceae	Capronia	Capronia_sp	saprotroph	4	0	0	0	0	0
SP299	Ascomycota	Dothideomycetes	Dothideales	Dothideaceae	Dothiora	Dothiora_elliptica	saprotroph	3	0	0	1	0	0
SP300	Basidiomycota	Tremellomycetes	Tremellales	Bulleraceae	Fonsecazyma	Fonsecazyma_betulae	saprotroph	0	0	0	0	4	0
SP301	Glomeromycota	Glomeromycetes	Glomerales	Glomeraceae	Glomeraceae_gen_Incertae_sedis	Glomeraceae_sp	uncertain	0	0	1	0	0	3
SP302	Ascomycota	Dothideomycetes	Pleosporales	Microsphaeropsidaceae	Microsphaeropsis	Microsphaeropsis_proteae	endophyte	0	0	0	0	0	4
SP303	Ascomycota	Dothideomycetes	Mycosphaerellales	Mycosphaerellaceae	Pseudocercospora	Pseudocercospora_musae	plant_pathogen	4	0	0	0	0	0
SP304	Ascomycota	Dothideomycetes	Pleosporales	Pleosporaceae	Pyrenophora	Pyrenophora_teres	plant_pathogen	0	0	4	0	0	0
SP305	Basidiomycota	Tremellomycetes	Tremellales	Cryptococcaceae	Teunia	Teunia_globosa	saprotroph	0	0	0	0	4	0
SP306	Basidiomycota	Tremellomycetes	Tremellales	Cryptococcaceae	Teunia	Teunia_virginiahalliae	saprotroph	0	0	0	0	4	0
SP307	Basidiomycota	Agaricomycetes	Russulales	Peniophoraceae	Vararia	Vararia_sp	saprotroph	0	0	4	0	0	0
SP308	Ascomycota	Eurotiomycetes	Eurotiales	Aspergillaceae	Aspergillus	Aspergillus_fumigatus	endophyte	3	0	0	0	0	0
SP309	Ascomycota	Dothideomycetes	Gloniales	Gloniaceae	Cenococcum	Cenococcum_geophilum	other	0	0	3	0	0	0
SP310	Basidiomycota	Exobasidiomycetes	Exobasidiales	Exobasidiaceae	Exobasidium	Exobasidium_hypogenum	plant_pathogen	0	0	3	0	0	0
SP311	Ascomycota	Leotiomycetes	Helotiales	Helotiales_fam_Incertae_sedis	Humicolopsis	Humicolopsis_sp	saprotroph	0	0	3	0	0	0
SP312	Ascomycota	Lecanoromycetes	Lecanorales	Parmeliaceae	Hypotrachyna	Hypotrachyna_livida	other	3	0	0	0	0	0
SP313	Basidiomycota	Microbotryomycetes	Microbotryomycetes_ord_Incertae_sedis	Microbotryomycetes_fam_Incertae_sedis	Microbotryomycetes_gen_Incertae_sedis	Microbotryomycetes_sp	uncertain	3	0	0	0	0	0
SP314	Ascomycota	Sordariomycetes	Sordariales	Sordariaceae	Neurospora	Neurospora_sp	saprotroph	0	3	0	0	0	0
SP315	Ascomycota	Lecanoromycetes	Peltigerales	Pannariaceae	Pannariaceae_gen_Incertae_sedis	Pannariaceae_sp	uncertain	3	0	0	0	0	0
SP316	Ascomycota	Dothideomycetes	Pleosporales	Phaeosphaeriaceae	Phaeosphaeria	Phaeosphaeria_sp	saprotroph	0	0	0	0	0	3
SP317	Basidiomycota	Tremellomycetes	Tremellales	Phaeotremellaceae	Phaeotremella	Phaeotremella_mycetophiloides	other	0	0	0	0	3	0
SP318	Basidiomycota	Pucciniomycetes	Pucciniales	Pucciniaceae	Puccinia	Puccinia_recondita	plant_pathogen	0	0	0	3	0	0
SP319	Ascomycota	Dothideomycetes	Pleosporales	Cucurbitariaceae	Pyrenochaeta	Pyrenochaeta_pinicola	saprotroph	3	0	0	0	0	0
SP320	Ascomycota	Dothideomycetes	Pleosporales	Cucurbitariaceae	Pyrenochaeta	Pyrenochaeta_sp	saprotroph	0	0	3	0	0	0
SP321	Ascomycota	Dothideomycetes	Cladosporiales	Cladosporiaceae	Rachicladosporium	Rachicladosporium_sp	saprotroph	3	0	0	0	0	0
SP322	Ascomycota	Lecanoromycetes	Ostropales	Spirographaceae	Spirographa	Spirographa_fusisporella	other	3	0	0	0	0	0
SP323	Ascomycota	Dothideomycetes	Pleosporales	Pleosporaceae	Bipolaris	Bipolaris_sorokiniana	plant_pathogen	2	0	0	0	0	0
SP324	Basidiomycota	Agaricomycetes	Cantharellales	Botryobasidiaceae	Botryobasidium	Botryobasidium_sp	saprotroph	2	0	0	0	0	0
SP325	Basidiomycota	Agaricomycetes	Agaricales	Clavariaceae	Clavulinopsis	Clavulinopsis_sp	saprotroph	0	2	0	0	0	0
SP326	Ascomycota	Leotiomycetes	Rhytismatales	Rhytismataceae	Colpoma	Colpoma_sp	saprotroph	0	2	0	0	0	0
SP327	Ascomycota	Dothideomycetes	Mycosphaerellales	Teratosphaeriaceae	Constantinomyces	Constantinomyces_patonensis	saprotroph	2	0	0	0	0	0
SP328	Basidiomycota	Agaricomycetes	Polyporales	Fomitopsidaceae	Fomitopsis	Fomitopsis_cajanderi	saprotroph	0	0	2	0	0	0
SP329	Ascomycota	Eurotiomycetes	Chaetothyriales	Trichomeriaceae	Knufia	Knufia_sp	saprotroph	0	2	0	0	0	0
SP330	Ascomycota	Dothideomycetes	Myriangiales	Myriangiaceae	Myriangium	Myriangium_sp	saprotroph	2	0	0	0	0	0
SP331	Ascomycota	Dothideomycetes	Pleosporales	Didymellaceae	Neoascochyta	Neoascochyta_sp	plant_pathogen	0	0	2	0	0	0
SP332	Ascomycota	Leotiomycetes	Helotiales	Gelatinodiscaceae	Neobulgaria	Neobulgaria_sp	saprotroph	2	0	0	0	0	0
SP333	Ascomycota	Dothideomycetes	Mycosphaerellales	Teratosphaeriaceae	Neotrimmatostroma	Neotrimmatostroma_paraexcentricum	plant_pathogen	2	0	0	0	0	0
SP334	Basidiomycota	Agaricomycetes	Boletales	Paxillaceae	Paxillus	Paxillus_involutus	other	2	0	0	0	0	0
SP335	Basidiomycota	Exobasidiomycetes	Microstromatales	Quambalariaceae	Quambalaria	Quambalaria_cyanescens	plant_pathogen	0	0	0	0	2	0
SP336	Basidiomycota	Tremellomycetes	Cystofilobasidiales	Mrakiaceae	Tausonia	Tausonia_pullulans	saprotroph	0	0	2	0	0	0
SP337	Ascomycota	Eurotiomycetes	Onygenales	Arthrodermataceae	Trichophyton	Trichophyton_mentagrophytes	other	0	0	2	0	0	0
SP338	Ascomycota	Lecanoromycetes	Acarosporales	Acarosporaceae	Acarospora	Acarospora_rosulata	other	0	0	1	0	0	0
SP339	Basidiomycota	Tremellomycetes	Tremellales	Tremellaceae	Bulleromyces	Bulleromyces_sp	saprotroph	0	0	0	0	1	0
SP340	Basidiomycota	Tremellomycetes	Cystofilobasidiales	Cystofilobasidiales_fam_Incertae_sedis	Cystofilobasidiales_gen_Incertae_sedis	Cystofilobasidiales_sp	uncertain	0	0	0	0	1	0
SP341	Ascomycota	Dothideomycetes	Capnodiales	Davidiellaceae	Davidiellaceae_gen_Incertae_sedis	Davidiellaceae_sp	uncertain	1	0	0	0	0	0
SP342	Basidiomycota	Agaricomycetes	Cantharellales	Hydnaceae	Hydnum	Hydnum_mulsicolor	other	0	0	0	0	1	0
SP343	Ascomycota	Lecanoromycetes	Pertusariales	Megasporaceae	Lobothallia	Lobothallia_sp	other	1	0	0	0	0	0
SP344	Ascomycota	Eurotiomycetes	Eurotiales	Aspergillaceae	Penicillium	Penicillium_sajarovii	endophyte	0	0	1	0	0	0
SP345	Ascomycota	Dothideomycetes	Dothideales	Saccotheciaceae	Pseudoseptoria	Pseudoseptoria_sp	plant_pathogen	0	0	1	0	0	0
SP346	Ascomycota	Eurotiomycetes	Eurotiales	Trichocomaceae	Talaromyces	Talaromyces_piceae	saprotroph	0	1	0	0	0	0
SP347	Unknown	Unknown	Unknown	Unknown	Unknown	Unknown	uncertain	9509	9565	1971	9458	5421	1059

## Sheet: Relative_abundance
Sp_no	Phylum	Class	Order	Family	Genus	Species	FREE-AGAR-INTACT				FREE-AGAR-NECRO				FREE-DS-NECRO				BAG-AGAR-INTACT				BAG-AGAR-NECRO				BAG-DS-NECRO
							Pin01	Pin02	Pin03	Pin04	Pin05	Pin06	Pin07	Pin08	Pin09	Pin10	Pin11	Pin12	Pin13	Pin14	Pin15	Pin16	Pin17	Pin18	Pin19	Pin20	Pin21	Pin22	Pin23	Pin24
SP001	Ascomycota	Dothideomycetes	Botryosphaeriales	Botryosphaeriaceae	Diplodia	Diplodia_sapinea	0	0	0	0	0	0	0	0	0.27027	35.1141	20.2414	19.6549	0	0	0	0	0	0	0	0	52.8736	0.132767	5.29801	63.4206
SP002	Ascomycota	Dothideomycetes	Dothideales	Dothideaceae	Sydowia	Sydowia_polyspora	10.1655	10.6222	10.4767	6.81934	4.10284	12.541	15.9239	13.8098	7.60618	16.3281	13.3518	7.77694	9.7392	9.63082	10.5058	13.7386	10.6748	4.67887	15.9601	31.5628	7.40741	0.902815	5.05273	8.33558
SP003	Fungi_phy_Incertae_sedis	Fungi_cls_Incertae_sedis	Fungi_ord_Incertae_sedis	Fungi_fam_Incertae_sedis	Fungi_gen_Incertae_sedis	Fungi_sp	8.03783	10.3187	13.082	15.5725	10.2298	9.59016	12.5	12.844	4.86486	6.52119	6.91476	4.90123	3.30073	7.0626	9.20882	21.7319	5.17672	6.59692	5.798	14.1234	4.52107	8.41742	9.63944	3.58781
SP004	Basidiomycota	Pucciniomycetes	Pucciniales	Coleosporiaceae	Coleosporium	Coleosporium_tussilaginis	0	4.95701	0	0	12.8009	0	0	0	0	0	0	0	18.4189	8.02568	6.22568	0	26.3477	5.49259	34.2893	0	0	0	0	0
SP005	Ascomycota	Dothideomycetes	Dothideales	Saccotheciaceae	Aureobasidium	Aureobasidium_pullulans	10.1655	7.13202	3.65854	2.6972	6.07221	4.2623	3.26087	5.40802	3.35907	4.71532	3.64596	3.25081	3.66748	4.92242	5.12322	7.24396	4.31989	1.83086	7.10723	7.58367	2.17114	0	0.932058	2.8055
SP006	Basidiomycota	Tremellomycetes	Filobasidiales	Filobasidiaceae	Heterocephalacria	Heterocephalacria_sp	0.630418	2.73141	5.4878	0.610687	0	4.67213	2.98913	1.54515	8.91892	0	0	0	11.4507	7.59765	9.27367	2.33139	7.74723	3.77797	0.561097	1.81148	0	0	0	0
SP007	Basidiomycota	Pucciniomycetes	Pucciniomycetes_ord_Incertae_sedis	Pucciniomycetes_fam_Incertae_sedis	Pucciniomycetes_gen_Incertae_sedis	Pucciniomycetes_sp	6.06777	0.202327	9.25721	1.37405	2.13348	0.819672	4.83696	5.74602	9.30502	0	0	0	2.56724	9.04227	4.02075	4.91257	2.14209	8.13717	0	0	0	0	0	0
SP008	Ascomycota	Dothideomycetes	Pleosporales	Didymellaceae	Phoma	Phoma_sp	0	0	0	0	0	0	0	0	0	0	1.6344	0	0	0	0	0	0	0	0	0	2.75862	18.9591	13.5148	0
SP009	Ascomycota	Dothideomycetes	Dothideales	Dothideales_fam_Incertae_sedis	Dothideales_gen_Incertae_sedis	Dothideales_sp	7.48621	0.354072	0.609756	0	2.57112	2.70492	0.652174	1.11057	0.46332	1.22899	0.93035	0.4001	4.15648	26.1102	1.29702	0.582848	1.57087	8.83464	1.24688	1.71937	0.357599	0	0.318862	0.40464
SP010	Ascomycota	Leotiomycetes	Helotiales	Helotiales_fam_Incertae_sedis	Helotiales_gen_Incertae_sedis	Helotiales_sp	1.18203	9.76227	2.77162	3.46056	3.11816	1.06557	13.1522	1.06229	4.59459	0.928016	1.68469	2.55064	1.67074	2.51471	1.88067	3.41382	1.21385	0.929962	3.49127	1.38164	0.45977	0.424854	0.539612	0.701376
SP011	Ascomycota	Eurotiomycetes	Phaeomoniellales	Celotheliaceae	Phaeomoniella	Phaeomoniella_sp	14.8148	0	0	4.8855	9.79212	12.459	0	2.70401	11.7761	0	0	0	0	0	0	0	0	5.7832	0	0	0	0	0	0
SP012	Ascomycota	Ascomycota_cls_Incertae_sedis	Ascomycota_ord_Incertae_sedis	Ascomycota_fam_Incertae_sedis	Ascomycota_gen_Incertae_sedis	Ascomycota_sp	2.12766	5.31108	4.15743	5.13995	2.07877	2.62295	2.44565	4.87687	2.27799	0.551793	0.804627	0.500125	4.76773	2.56822	1.88067	3.91341	1.28526	0.697472	1.24688	1.87289	0.613027	0.716941	0.760363	0.593472
SP013	Ascomycota	Dothideomycetes	Capnodiales	Capnodiales_fam_Incertae_sedis	Capnodiales_gen_Incertae_sedis	Capnodiales_sp	1.41844	1.1128	6.76275	1.83206	0.875274	1.96721	6.63043	3.13858	1.1583	0.175571	0.427458	0.150038	9.29095	2.88925	2.07523	4.82931	2.17779	0.464981	0.498753	1.53516	0.791826	0	0.539612	1.29485
SP014	Ascomycota	Dothideomycetes	Cladosporiales	Cladosporiaceae	Cladosporium	Cladosporium_herbarum	0	0	0	0	0	0	0	0	5.55985	10.76	5.25522	0	0	0	0	0	9.13959	0	0	0	0	0	0	0
SP015	Ascomycota	Dothideomycetes	Pleosporales	Pleosporaceae	Alternaria	Alternaria_sp	0.394011	0.758725	0.609756	0.610687	0	0.491803	0	0.820859	0.30888	0.476549	1.50867	13.3783	0.529747	0	0.194553	0.333056	0.46412	0	0	1.04391	0.434227	0.955921	0.956586	0.377664
SP016	Ascomycota	Dothideomycetes	Pleosporales	Didymellaceae	Didymella	Didymella_macrostoma	0	0	0	0	0	0	0	0	0	0	3.46995	0	0	0	0	0	0	0	0	0	4.7765	7.14286	6.18102	0
SP017	Ascomycota	Dothideomycetes	Dothideales	Saccotheciaceae	Aureobasidium	Aureobasidium_sp	1.65485	1.71978	1.38581	0.559796	1.64114	1.80328	1.30435	2.75229	2.66409	1.75571	1.76012	0.975244	0.692747	0	1.68612	2.49792	1.57087	0.581226	1.37157	3.53086	0.842912	0	0.490557	0.566496
SP018	Basidiomycota	Tremellomycetes	Tremellomycetes_ord_Incertae_sedis	Tremellomycetes_fam_Incertae_sedis	Tremellomycetes_gen_Incertae_sedis	Tremellomycetes_sp	0	0	4.21286	0	0	0	9.67391	0	1.00386	0	0	0	1.79299	0	1.94553	0	5.96216	6.36443	0	0	0	0	0	0
SP019	Ascomycota	Taphrinomycetes	Taphrinales	Taphrinaceae	Taphrina	Taphrina_sp	3.38849	3.84421	0	1.42494	3.50109	4.09836	0.434783	6.42202	2.77992	0	0	0	0	2.4077	2.85344	0.333056	0	0	0	2.57906	0	0	0	0
SP020	Ascomycota	Dothideomycetes	Pleosporales	Didymellaceae	Boeremia	Boeremia_exigua	0	0	0	0	0	0	0	0	0	0	0.829771	0	0	0	0	0	0	0	0	0	1.45594	7.72703	5.32254	0
SP021	Ascomycota	Arthoniomycetes	Arthoniomycetes_ord_Incertae_sedis	Arthoniomycetes_fam_Incertae_sedis	Arthoniomycetes_gen_Incertae_sedis	Arthoniomycetes_sp	1.10323	1.71978	1.94013	2.64631	0.382932	0.57377	2.01087	2.84887	0.579151	0	0	0	1.79299	2.46121	7.06874	2.74771	0.357015	0.174368	0	1.32023	0	0	0	0
SP022	Ascomycota	Sordariomycetes	Hypocreales	Nectriaceae	Fusarium	Fusarium_oxysporum	1.26084	1.06222	0.831486	0.508906	0.656455	0.901639	0	0.965717	0.579151	0.652119	0.905205	0.625156	1.14099	0	1.68612	1.33222	1.17815	0.348736	0.997506	2.0264	0.842912	0.504514	0.735835	1.05206
SP023	Ascomycota	Dothideomycetes	Pleosporales	Didymellaceae	Ectophoma	Ectophoma_multirostrata	0	0	0	0	0	0	0	0	0	0	0.88006	0	0	0	0	0	0	0	0	0	0	5.62931	5.17537	0
SP024	Ascomycota	Dothideomycetes	Botryosphaeriales	Botryosphaeriaceae	Botryosphaeria	Botryosphaeria_dothidea	3.4673	0.961052	0	0	0	0	0	0	0	2.10685	0.754337	1.57539	0	0	0	0	0	0	0	0	1.73691	0	0.220751	3.72269
SP025	Ascomycota	Eurotiomycetes	Chaetothyriales	Chaetothyriales_fam_Incertae_sedis	Chaetothyriales_gen_Incertae_sedis	Chaetothyriales_sp	6.30418	2.02327	0.665188	0.610687	2.57112	4.59016	2.5	2.02801	0.926641	0	0	0	0.692747	0.909577	0.194553	0.832639	0.142806	0.232491	0	0.49125	0	0	0	0
SP026	Ascomycota	Dothideomycetes	Dothideales	Dothioraceae	Dothioraceae_gen_Incertae_sedis	Dothioraceae_sp	0.472813	0.455235	0.554324	0.203562	0.492341	0.819672	0.543478	0	0.733591	1.65538	1.13151	0.750188	0.122249	0.214018	0.518807	0.499584	0.892538	0.290613	0.810474	2.27203	0.664112	0	0.56414	0.431616
SP027	Basidiomycota	Tremellomycetes	Tremellales	Cryptococcaceae	Cryptococcus	Cryptococcus_sp	0	0.809307	0	0	0	0	0	0	0	0	0	0	0	0	0	0	0	11.7698	0	0	0	0	0	0
SP028	Ascomycota	Dothideomycetes	Pleosporales	Didymellaceae	Stagonosporopsis	Stagonosporopsis_cucurbitacearum	0	0	0	0	0	0	0	0	0	0	1.00578	0	0	0	0	0	0	0	0	0	0	5.97451	3.77729	0
SP029	Ascomycota	Dothideomycetes	Dothideales	Dothideales_fam_Incertae_sedis	Hormonema	Hormonema_sp	0.394011	0.202327	0.277162	0.101781	0.437637	0.819672	0.48913	0.724288	0.3861	1.12867	1.25723	0.700175	0.448248	0.267523	0.389105	0.41632	1.07105	0.348736	0.810474	1.50445	0.715198	0.265534	0.637724	0.701376
SP030	Ascomycota	Dothideomycetes	Pleosporales	Pleosporaceae	Alternaria	Alternaria_alternata	0	0.505817	0.166297	0.407125	0	0	0	0.193143	0.15444	0	0.553181	7.50188	0.285249	0	0	0	0.0714031	0	0	0.245625	0.204342	0.477961	0.392445	0
SP031	Ascomycota	Dothideomycetes	Pleosporales	Didymellaceae	Epicoccum	Epicoccum_nigrum	0	0	0	0	1.69584	0	0	0	0	0	1.73498	0	0	0	0	0	0	0	0	0	1.68582	2.60223	3.53201	0
SP032	Ascomycota	Dothideomycetes	Cladosporiales	Cladosporiaceae	Cladosporium	Cladosporium_sp	0	3.74305	0.665188	0.763359	0.820569	1.96721	0.706522	0.57943	1.85328	0	0	0	0.814996	0	0	0	0.785434	2.20866	3.49127	0	0	0	0	0
SP033	Ascomycota	Lecanoromycetes	Pertusariales	Megasporaceae	Lobothallia	Lobothallia_cheresina	0	0.758725	1.10865	5.85242	0.984683	0	1.46739	2.99372	0.772201	0	0	0	0.0814996	4.7619	0	0.749376	0	0	0	0.307031	0	0	0	0
SP034	Ascomycota	Dothideomycetes	Pleosporales	Didymellaceae	Didymella	Didymella_glomerata	0	0	0	0	0	0	0	0	0	0	1.28237	0	0	0	0	0	0	0	0	0	0	5.15135	3.4339	0
SP035	Ascomycota	Dothideomycetes	Mytilinidiales	Mytilinidiaceae	Lophium	Lophium_sp	0	0	0	0	0	0	0	0	0	0	0.251446	9.2023	0	0	0	0	0	0	0	0	0	0	0	0
SP036	Ascomycota	Dothideomycetes	Dothideales	Dothideales_fam_Incertae_sedis	Hormonema	Hormonema_macrosporum	0.394011	0.202327	0.277162	0.305344	0.273523	0.491803	0.48913	0.338001	0.501931	1.52997	1.33266	0.675169	0.366748	0.107009	0.0648508	0.41632	0.714031	0.406858	0.374065	1.75008	0.434227	0	0.441501	0.620448
SP037	Ascomycota	Dothideomycetes	Dothideales	Dothideaceae	Dothiora	Dothiora_sp	1.49724	0.202327	0.166297	0.101781	0.820569	0.901639	0.543478	0.627716	0.42471	0.953098	0.955494	0.500125	0	0.160514	1.81582	1.58201	0.749732	0.406858	0.436409	1.25883	0.45977	0	0.220751	0.647424
SP038	Ascomycota	Dothideomycetes	Pleosporales	Didymellaceae	Phoma	Phoma_herbarum	0	0	0	0	0	0	0	0	0	0	0.402313	0	0	0	0	0	0	0	0	0	0.893997	4.83271	3.31126	0
SP039	Basidiomycota	Malasseziomycetes	Malasseziales	Malasseziaceae	Malassezia	Malassezia_sp	0	0	0	0	1.36761	0	0	0.434573	1.58301	0.275897	0	0.275069	0.651997	5.13644	0.843061	4.91257	0	0.639349	0	1.9343	0	0	0	0
SP040	Ascomycota	Dothideomycetes	Pleosporales	Didymellaceae	Epicoccum	Epicoccum_sp	0	0	0	0	0	0	0	0	0	0	0.905205	0	0	0	0	0	0	0	0	0	0.945083	3.37228	2.86976	0
SP041	Ascomycota	Eurotiomycetes	Eurotiales	Aspergillaceae	Penicillium	Penicillium_sp	0.315209	0.708144	0.443459	0.86514	0.492341	0.983607	0.923913	0	0	0.902935	0.704048	0.375094	0.774246	0	0	0.582848	0.678329	0.116245	0	0.368437	0.587484	0	0.637724	0.728352
SP042	Ascomycota	Dothideomycetes	Venturiales	Sympoventuriaceae	Sympoventuriaceae_gen_Incertae_sedis	Sympoventuriaceae_sp	0	0	0	8.39695	0	2.95082	0	0	3.70656	0	0	0	0	0	0	0	0	0	0	0	0	0	0	0
SP043	Ascomycota	Dothideomycetes	Pleosporales	Didymellaceae	Didymellaceae_gen_Incertae_sedis	Didymellaceae_sp	0	0	0	0	0	0	0	0	0	0	0.32688	0	0	0	0	0	0	0	0	0	0.45977	3.71747	2.96787	0
SP044	Basidiomycota	Tremellomycetes	Filobasidiales	Filobasidiales_fam_Incertae_sedis	Filobasidiales_gen_Incertae_sedis	Filobasidiales_sp	0	0.961052	0.886918	0	0	1.63934	0	0	0.656371	0	0	0	2.93399	1.55163	3.11284	0.666112	0.642628	0.523104	0	0.460547	0	0	0	0
SP045	Ascomycota	Dothideomycetes	Pleosporales	Didymellaceae	Didymella	Didymella_sp	0	0	0	0	0	0	0	0	0	0	0.427458	0	0	0	0	0	0	0	0	0	0.561941	3.23951	2.30562	0
SP046	Ascomycota	Dothideomycetes	Pleosporales	Microsphaeropsidaceae	Microsphaeropsis	Microsphaeropsis_olivacea	0	0	0	0	0	0	0	0	0	0	0.226301	0	0	0	0	0	0	0	0	0	0	3.29262	2.91881	0
SP047	Basidiomycota	Tremellomycetes	Tremellales	Bulleraceae	Fonsecazyma	Fonsecazyma_sp	0	0	2.71619	0	0	0	3.04348	0	2.35521	0.150489	0	0	0.162999	0	0.713359	0	0.142806	1.51119	0	0	0	0	0	0
SP048	Ascomycota	Dothideomycetes	Dothideomycetes_ord_Incertae_sedis	Dothideomycetes_fam_Incertae_sedis	Dothideomycetes_gen_Incertae_sedis	Dothideomycetes_sp	0	1.01163	0.94235	0.610687	0.547046	0.57377	1.46739	2.17286	0.15444	0	0	0	1.34474	0	1.03761	2.41465	0	0	0	0.39914	0	0	0.220751	0
SP049	Ascomycota	Sordariomycetes	Glomerellales	Glomerellaceae	Colletotrichum	Colletotrichum_sp	0	0.354072	0.277162	0.305344	0.437637	0	0	0	0	0.601956	0.377169	0.450113	0.692747	0	0	0	0	0	0	1.07461	0.613027	0.716941	0.833947	0
SP050	Ascomycota	Eurotiomycetes	Chaetothyriales	Herpotrichiellaceae	Cladophialophora	Cladophialophora_sp	1.10323	0.657562	1.38581	0.356234	0.382932	0.409836	0	1.69	0.27027	0	0.176012	0	0.692747	0	3.11284	0.666112	0.178508	0.174368	0	0.460547	0	0	0	0
SP051	Ascomycota	Dothideomycetes	Cladosporiales	Cladosporiaceae	Cladosporium	Cladosporium_cladosporioides	0	2.07385	0.609756	0.610687	0.218818	0.901639	0	0	0.694981	0	0	0	1.10024	0	0	0	0.499821	1.424	1.87032	0	0	0	0	0
SP052	Ascomycota	Sordariomycetes	Coniochaetales	Coniochaetaceae	Coniochaeta	Coniochaeta_sp	0	0	0	0.305344	0	0	0	0	0	0	0	4.42611	0	0	0	0	0	0.929962	0	0	0	0	0	0
SP053	Basidiomycota	Tremellomycetes	Tremellales	Tremellales_fam_Incertae_sedis	Tremellales_gen_Incertae_sedis	Tremellales_sp	0	0	0	0	0	0	0	0	0	0	0	0	0	0	0	0	0	5.95757	0	0	0	0	0	0
SP054	Ascomycota	Dothideomycetes	Botryosphaeriales	Botryosphaeriaceae	Botryosphaeria	Botryosphaeria_stevensii	0	0	0	0	0	0	0	0	0	0.852772	0.427458	0.450113	0	0	0	0	0	0	0	0	1.30268	0	0.220751	2.0232
SP055	Ascomycota	Dothideomycetes	Pleosporales	Pleosporaceae	Drechslera	Drechslera_sp	0	0	0.997783	0	0	0	0	0	0	0	3.39452	0	0	0	0	0	0	0	0	0	0	0.584174	0.294334	0
SP056	Glomeromycota	Glomeromycota_cls_Incertae_sedis	Glomeromycota_ord_Incertae_sedis	Glomeromycota_fam_Incertae_sedis	Glomeromycota_gen_Incertae_sedis	Glomeromycota_sp	0.236407	0.252908	0.332594	0	0.109409	0.327869	0.326087	0.193143	0.3861	0.426386	0.477747	0.275069	0.285249	0	0.259403	0	0.142806	0.087184	0.311721	1.32023	0.306513	0	0.220751	0.323712
SP057	Basidiomycota	Basidiomycota_cls_Incertae_sedis	Basidiomycota_ord_Incertae_sedis	Basidiomycota_fam_Incertae_sedis	Basidiomycota_gen_Incertae_sedis	Basidiomycota_sp	0	0	0.166297	0.508906	0.656455	0	0	1.54515	1.31274	0	0.377169	0	0	0	0	0.0832639	0.92824	1.45307	0	0	0	0	0	0
SP058	Ascomycota	Arthoniomycetes	Lichenostigmatales	Phaeococcomycetaceae	Phaeococcomyces	Phaeococcomyces_sp	0.70922	0.708144	1.16408	0.814249	2.07877	0.901639	0.48913	0.531144	0.15444	0	0	0	0.570497	0.214018	0	0.249792	0.357015	0	0	0.429843	0	0	0	0
SP059	Ascomycota	Eurotiomycetes	Coryneliales	Coryneliales_fam_Incertae_sedis	Coryneliales_gen_Incertae_sedis	Coryneliales_sp	0	1.06222	0.776053	0.86514	0	1.22951	5.21739	0	0	0	0	0	0	0	0	0	0	0.348736	0	0	0	0	0	0
SP060	Ascomycota	Leotiomycetes	Rhytismatales	Rhytismataceae	Lophodermium	Lophodermium_sp	0.788022	0.455235	2.27273	0.152672	0.71116	0	0	0	2.58687	0	0	0	0.122249	0.374532	0.648508	0.41632	0.142806	0	0	0	0	0	0	0
SP061	Basidiomycota	Microbotryomycetes	Sporidiobolales	Sporidiobolaceae	Rhodotorula	Rhodotorula_sp	0	1.1128	1.55211	0.712468	0	0	2.06522	0	0	0	0.0754337	0	0	0	0	5.32889	0	0	0	0	0	0	0	0
SP062	Ascomycota	Dothideomycetes	Pleosporales	Pleosporaceae	Alternaria	Alternaria_tenuissima	0	0	0	0	0	0	0	0	0	0	0.226301	3.92598	0	0	0	0	0	0	0	0	0	0	0	0
SP063	Ascomycota	Eurotiomycetes	Chaetothyriales	Herpotrichiellaceae	Herpotrichiellaceae_gen_Incertae_sedis	Herpotrichiellaceae_sp	0.551615	0.556399	0.498891	1.01781	0.820569	0.901639	0.543478	0.338001	0.27027	0	0	0	0.814996	0	0.453956	0.41632	0	0.116245	0.561097	0.644765	0	0	0	0
SP064	Basidiomycota	Tremellomycetes	Tremellales	Bulleraceae	Genolevuria	Genolevuria_sp	1.81245	0.708144	2.99335	0.763359	1.03939	0	0	0.627716	0	0	0	0	0	0	0	0	0	0.66841	0	0	0	0	0	0
SP065	Ascomycota	Dothideomycetes	Dothideomycetes_ord_Incertae_sedis	Dothideomycetes_fam_Incertae_sedis	Scleroconidioma	Scleroconidioma_sp	0.394011	0.60698	0.166297	0.101781	0.273523	0.327869	0.163043	0.0965717	0.27027	0.401304	0.402313	0.0500125	0.325998	0.107009	0.259403	0.582848	0.321314	0.174368	0.311721	0.552656	0.332056	0	0	0.188832
SP066	Ascomycota	Leotiomycetes	Helotiales	Mollisiaceae	Mollisia	Mollisia_sp	0	0	0	0	0	0	0	0.434573	0	0	0	0	0	0	0	0	0	4.18483	0	0	0	0	0	0
SP067	Ascomycota	Dothideomycetes	Dothideales	Saccotheciaceae	Kabatiella	Kabatiella_sp	0	0.151745	0	0.458015	1.03939	0	0	5.1183	0	0	0	0	0	0	0.907912	0	0	0	0	0	0	0	0	0
SP068	Basidiomycota	Pucciniomycetes	Pucciniales	Coleosporiaceae	Coleosporium	Coleosporium_bletiae	0	0.151745	0	0	0.273523	0	0	0	0	0	0	0	1.30399	0	1.49157	0	1.03534	0.464981	2.61845	0	0	0	0	0
SP069	Ascomycota	Dothideomycetes	Pleosporales	Pleosporales_fam_Incertae_sedis	Pleosporales_gen_Incertae_sedis	Pleosporales_sp	0	0	0	0	0	0	0	0	0	0	0.226301	0.100025	0	0	0	0	0	0	0	0	0.383142	1.9384	1.17734	0
SP070	Ascomycota	Dothideomycetes	Dothideales	Dothideaceae	Dothidea	Dothidea_sp	0.236407	0.202327	0.0554324	0.0508906	0.164114	0.245902	0	0.482859	0.15444	0.526712	0.452602	0.175044	0	0	0.259403	0.0832639	0.214209	0.0290613	0.311721	0.583359	0.45977	0	0.0735835	0.350688
SP071	Ascomycota	Eurotiomycetes	Chaetothyriales	Herpotrichiellaceae	Exophiala	Exophiala_xenobiotica	1.57604	1.01163	0.277162	0.559796	0.656455	0.327869	0	0.386287	0.656371	0	0	0	0.529747	0	0	0	0	0.494042	0	0.460547	0	0	0	0
SP072	Ascomycota	Taphrinomycetes	Taphrinales	Taphrinaceae	Taphrina	Taphrina_padi	0	0	0	3.61323	3.88403	0	0	0	0	0	0	0	0	0	0	0	0	0	0	0	0	0	0	0
SP073	Ascomycota	Dothideomycetes	Botryosphaeriales	Botryosphaeriaceae	Botryosphaeriaceae_gen_Incertae_sedis	Botryosphaeriaceae_sp	0	0	0	0	0	0	0	0	0	0.752445	0.502892	0.575144	0	0	0	0	0	0	0	0	0.536398	0	0	0.94416
SP074	Ascomycota	Arthoniomycetes	Arthoniales	Roccellaceae	Dirina	Dirina_jamesii	0.236407	0.0505817	0	0.101781	0.109409	0.245902	0	0	0.19305	0.50163	0.377169	0.20005	0	0	0.0648508	0.249792	0.142806	0.145307	0.311721	0.767578	0	0	0.196223	0.431616
SP075	Ascomycota	Leotiomycetes	Leotiomycetes_ord_Incertae_sedis	Leotiomycetes_fam_Incertae_sedis	Leotiomycetes_gen_Incertae_sedis	Leotiomycetes_sp	0	0	0	0	0	0	0	0	0	0.50163	0.27659	0.525131	0	0	0	0	0	0	0	0	0.893997	0	0	1.05206
SP076	Ascomycota	Dothideomycetes	Botryosphaeriales	Botryosphaeriaceae	Botryosphaeria	Botryosphaeria_sp	0	0	0	0	0	0	0	0	0	0.652119	0.377169	0.475119	0	0	0	0	0	0	0	0	0.357599	0	0	1.37578
SP077	Ascomycota	Dothideomycetes	Phaeothecales	Phaeothecaceae	Phaeotheca	Phaeotheca_fissurella	0	0	0	0	0	1.96721	0	0	0	0	0	0	0	0	1.10246	0	0	0	4.67581	0	0	0	0	0
SP078	Ascomycota	Eurotiomycetes	Eurotiomycetes_ord_Incertae_sedis	Eurotiomycetes_fam_Incertae_sedis	Eurotiomycetes_gen_Incertae_sedis	Eurotiomycetes_sp	0.866824	0.708144	0.332594	0.508906	0.218818	0.409836	0	0.57943	0	0	0	0	1.38549	0	0	0.333056	0	0	0	0.39914	0	0	0	0
SP079	Basidiomycota	Agaricomycetes	Russulales	Peniophoraceae	Peniophora	Peniophora_sp	0	0	0.443459	0	0	0	0	0	0	0	0	2.62566	0	0	0	0	0	0	0	0	0	0	0	0
SP080	Basidiomycota	Cystobasidiomycetes	Erythrobasidiales	Erythrobasidiales_fam_Incertae_sedis	Erythrobasidiales_gen_Incertae_sedis	Erythrobasidiales_sp	0	0	0	0.610687	2.57112	0	0	0	1.50579	0	0	0.350088	0	0	0	0	0	0	0	0	0	0	0	0
SP081	Ascomycota	Pezizomycetes	Pezizales	Morchellaceae	Morchella	Morchella_sp	0.157604	0.0505817	0	0.152672	0	0.245902	0	0.193143	0.27027	0.225734	0.201157	0.300075	0.244499	0	0	0.249792	0.142806	0	0	0.521953	0.204342	0.265534	0.196223	0.161856
SP082	Ascomycota	Sordariomycetes	Hypocreales	Hypocreaceae	Trichoderma	Trichoderma_sp	0	0	2.21729	0	0	0	0	0	0	0	0	1.47537	0	0	0	0	0	0	0	0	0	0	0	0
SP083	Ascomycota	Saccharomycetes	Saccharomycetales	Saccharomycetales_fam_Incertae_sedis	Candida	Candida_parapsilosis	0	0	0	0	0	0	0	0	0	0	0.779482	0	2.64874	0	0	0	0	0	0	0	0	0	0	0
SP084	Ascomycota	Sordariomycetes	Xylariales	Hypoxylaceae	Hypomontagnella	Hypomontagnella_monticulosa	0	0.354072	0.277162	0.152672	0.273523	0.163934	0	0.289715	0.11583	0.175571	0.32688	0.150038	0.162999	0	0.259403	0.166528	0.178508	0.087184	0	0.214922	0.255428	0	0.0735835	0
SP085	Ascomycota	Dothideomycetes	Botryosphaeriales	Botryosphaeriaceae	Macrophomina	Macrophomina_phaseolina	0	0	0	0	0	0	0	0	0	0.551793	0.301735	0.175044	0	0	0	0	0	0	0	0	0.45977	0	0	0.971136
SP086	Ascomycota	Dothideomycetes	Pleosporales	Pleosporaceae	Curvularia	Curvularia_lunata	0	0.252908	0	0	0	0	0	0.338001	0	0.225734	0.477747	0.325081	0	0	0	0	0.107105	0	0	0.368437	0.306513	0	0	0.323712
SP087	Basidiomycota	Pucciniomycetes	Pucciniales	Coleosporiaceae	Coleosporium	Coleosporium_sp	0	0.202327	0	0	0.328228	0	0	0	0	0	0	0	0.774246	0.267523	0.0648508	0	1.21385	0.290613	0.685786	0	0	0	0	0
SP088	Ascomycota	Eurotiomycetes	Eurotiales	Aspergillaceae	Aspergillus	Aspergillus_niger	0	0.151745	0	0.203562	0	0.245902	0	0	0.19305	0.50163	0.27659	0	0	0	0	0	0.428418	0.232491	0	0.368437	0.280971	0	0	0
SP089	Ascomycota	Dothideomycetes	Pleosporales	Didymellaceae	Didymella	Didymella_pinodella	0	0	0	0	0	0	0	0	0	0	0	0	0	0	0	0	0	0	0	0	0	1.11524	1.15281	0
SP090	Basidiomycota	Agaricomycetes	Agaricales	Cortinariaceae	Cortinarius	Cortinarius_sp	0	0.708144	0	0	0	0	0	0	0.772201	0	0.27659	0	0	0	0	0	0	1.22058	0	0	0	0	0	0
SP091	Ascomycota	Sordariomycetes	Hypocreales	Hypocreaceae	Trichoderma	Trichoderma_asperellum	0	0.404654	0.443459	0.661578	0	0	0	0	0	0.225734	0.32688	0.150038	0	0	0	0	0	0	0	0.39914	0.178799	0	0.220751	0
SP092	Basidiomycota	Microbotryomycetes	Microbotryomycetes_ord_Incertae_sedis	Chrysozymaceae	Bannozyma	Bannozyma_sp	0	0	0	0.916031	0	0	0	0	0	0	0	0	0	0	0	0	2.392	0	0	0	0	0	0	0
SP093	Ascomycota	Dothideomycetes	Pleosporales	Didymellaceae	Didymella	Didymella_pisi	0	0	0	0	0	0	0	0	0	0	0	0	0	0	0	0	0	0	0	0	0	1.03558	1.0547	0
SP094	Ascomycota	Dothideomycetes	Capnodiales	Capnodiales_fam_Incertae_sedis	Perusta	Perusta_sp	0	0	0	0.508906	1.80525	0	0	1.73829	0	0	0	0	0	0	0.194553	0	0	0	0	0	0	0	0	0
SP095	Basidiomycota	Agaricostilbomycetes	Agaricostilbales	Kondoaceae	Bensingtonia	Bensingtonia_sp	0	0	0	1.0687	0	0	0	0	0	0	0	0	0	0	3.8262	0	0	0	0	0	0	0	0	0
SP096	Ascomycota	Leotiomycetes	Helotiales	Ploettnerulaceae	Cadophora	Cadophora_sp	0	0	0	0	0	0	0	0	0	0	0	0	0	0	0	0	0	0	4.98753	0	0	0	0	0
SP097	Ascomycota	Dothideomycetes	Pleosporales	Didymellaceae	Didymella	Didymella_fabae	0	0	0	0	0	0	0	0	0	0	0.176012	0	0	0	0	0	0	0	0	0	0.255428	0.929368	0.637724	0
SP098	Mucoromycota	Umbelopsidomycetes	Umbelopsidales	Umbelopsidaceae	Umbelopsis	Umbelopsis_sp	0.157604	0.202327	0	0	0.0547046	0.245902	0	0	0	0.150489	0.32688	0.20005	0	0	0	0	0.321314	0	0	0.276328	0.127714	0	0.269806	0.188832
SP099	Ascomycota	Dothideomycetes	Botryosphaeriales	Botryosphaeriaceae	Neofusicoccum	Neofusicoccum_parvum	0	0	0	0	0	0	0	0	0	0.401304	0.176012	0.175044	0	0	0	0	0	0	0	0	0.613027	0	0	0.620448
SP100	Ascomycota	Orbiliomycetes	Orbiliales	Orbiliales_fam_Incertae_sedis	Orbiliales_gen_Incertae_sedis	Orbiliales_sp	0	0	2.32816	0	0	0.163934	0	0	0.0772201	0.175571	0.32688	0.125031	0	0	0	0	0.214209	0	0	0	0	0	0	0
SP101	Ascomycota	Dothideomycetes	Dothideales	Dothideaceae	Dothiora	Dothiora_europaea	1.65485	0	0	0	0.382932	0	0	0	0	0	0	0	0	0	1.88067	1.1657	0.178508	0	0	0	0	0	0	0
SP102	Ascomycota	Sordariomycetes	Hypocreales	Nectriaceae	Fusarium	Fusarium_sp	0	0	0	0	0	0	0	0	0	0	1.60925	0.300075	0	0	0	0	0	0	0	0	0	0	0	0
SP103	Basidiomycota	Agaricostilbomycetes	Agaricostilbales	Agaricostilbaceae	Pseudobensingtonia	Pseudobensingtonia_ingoldii	0	0	0.221729	2.74809	0	0	0	0.772574	0	0	0	0	0	0	0	0	0	0	0	0	0	0	0	0
SP104	Basidiomycota	Agaricomycetes	Cantharellales	Hydnaceae	Hydnum	Hydnum_sp	0	0	0	0	0	0	0	0	0	0	0	0	0	0	0	0	0	0	0	2.17992	0	0	0	0
SP105	Ascomycota	Taphrinomycetes	Taphrinales	Taphrinaceae	Taphrina	Taphrina_wiesneri	0.157604	0.252908	0	0.559796	0.601751	0.327869	0	0.965717	0.34749	0	0	0	0	0	0.194553	0	0	0	0	0.153516	0	0	0	0
SP106	Ascomycota	Taphrinomycetes	Taphrinales	Taphrinaceae	Taphrina	Taphrina_flavorubra	0	0	0	0	0.164114	0.655738	0	0	2.20077	0	0	0	0	0	0	0	0	0	0	0	0	0	0	0
SP107	Ascomycota	Leotiomycetes	Helotiales	Cenangiaceae	Crumenulopsis	Crumenulopsis_sororia	0	0	0	0	0	5.40984	0	0	0	0	0	0	0	0	0	0	0	0	0	0	0	0	0	0
SP108	Ascomycota	Dothideomycetes	Cladosporiales	Cladosporiaceae	Cladosporium	Cladosporium_iridis	0	0.91047	0	0	0	0.819672	0	0	0.540541	0	0	0	0.814996	0	0	0	0	0	0	0	0	0	0	0
SP109	Basidiomycota	Agaricomycetes	Thelephorales	Thelephoraceae	Tomentella	Tomentella_sp	0	0	0	0	0	0.57377	0	0	0	0.601956	0.27659	0	0	0	0	0	0.714031	0	0	0	0	0	0	0
SP110	Ascomycota	Dothideomycetes	Pleosporales	Pleosporaceae	Bipolaris	Bipolaris_oryzae	0	0	0	0	0	0	0	0	0	0	0.0502892	0	0	0	0	0	0	0	0	0	0	0.902815	0.613196	0
SP111	Ascomycota	Dothideomycetes	Pleosporales	Didymellaceae	Boeremia	Boeremia_sp	0	0	0	0	0	0	0	0	0	0	0	0	0	0	0	0	0	0	0	0	0	0.982475	0.588668	0
SP112	Basidiomycota	Agaricomycetes	Agaricales	Pterulaceae	Merulicium	Merulicium_fusisporum	0	0	0	0	0	0	0	0	0	0	0	0	0	0	0	0	0	0	0	1.81148	0	0	0	0
SP113	Ascomycota	Dothideomycetes	Dothideales	Saccotheciaceae	Saccothecium	Saccothecium_australianum	0	0	0.0554324	0	0	0.245902	0	0	0.11583	0.351141	0.176012	0.225056	0	0	0	0	0.142806	0.145307	0	0.368437	0	0	0	0
SP114	Ascomycota	Taphrinomycetes	Taphrinales	Taphrinaceae	Taphrinaceae_gen_Incertae_sedis	Taphrinaceae_sp	0	0	0	1.27226	0	0	0	1.54515	0	0	0	0	0	0	0	0	0	0	0	0	0	0	0	0
SP115	Ascomycota	Dothideomycetes	Pleosporales	Didymellaceae	Ascochyta	Ascochyta_medicaginicola	0	0	0	0	0	0	0	0	0	0	0.0754337	0	0	0	0	0	0	0	0	0	0	0.876261	0.490557	0
SP116	Ascomycota	Eurotiomycetes	Eurotiales	Trichocomaceae	Talaromyces	Talaromyces_sp	0	0	0	0	0	1.39344	1.1413	0.434573	0	0	0	0	0	0	0	0.749376	0	0	0	0	0	0	0	0
SP117	Ascomycota	Taphrinomycetes	Taphrinales	Taphrinaceae	Taphrina	Taphrina_pruni	0.394011	0	0	1.73028	0.218818	0.409836	0	0.241429	0.11583	0	0	0	0	0	0	0	0	0	0	0	0	0	0	0
SP118	Basidiomycota	Pucciniomycetes	Pucciniales	Coleosporiaceae	Coleosporium	Coleosporium_cimicifugatum	0	0.101163	0	0	0.109409	0	0	0	0	0	0	0	0.488998	0	0.324254	0	0.535523	0.116245	0.872818	0	0	0	0	0
SP119	Basidiomycota	Agaricostilbomycetes	Agaricostilbales	Chionosphaeraceae	Kurtzmanomyces	Kurtzmanomyces_sp	0	0	0	1.78117	0.820569	0	0	0	0.11583	0	0	0	0	0	0	0	0	0	0	0	0	0	0	0
SP120	Basidiomycota	Tremellomycetes	Filobasidiales	Piskurozymaceae	Solicoccozyma	Solicoccozyma_sp	0.866824	0	0	0.152672	0	0	0.380435	0	0	0	0	0	0	0	0	0	0.107105	0.66841	0.374065	0	0	0	0	0
SP121	Ascomycota	Dothideomycetes	Pleosporales	Pleosporaceae	Alternaria	Alternaria_porri	0.0788022	0	0.110865	0.101781	0.273523	0.0819672	0	0.144858	0.11583	0.200652	0.176012	0.150038	0	0	0	0.166528	0	0	0	0	0.178799	0	0.122639	0
SP122	Basidiomycota	Agaricomycetes	Cantharellales	Cantharellales_fam_Incertae_sedis	Cantharellales_gen_Incertae_sedis	Cantharellales_sp	0	0.252908	0	0	2.57112	0	0	0	0	0	0	0	0	0	0	0	0	0	0	0	0	0	0	0
SP123	Ascomycota	Archaeorhizomycetes	Archaeorhizomycetales	Archaeorhizomycetaceae	Archaeorhizomyces	Archaeorhizomyces_sp	0.0788022	0.404654	0.166297	0.152672	0.0547046	0.163934	0.326087	0.386287	0	0	0	0	0.122249	0	0.194553	0.0832639	0.107105	0	0	0.245625	0	0	0	0
SP124	Basidiomycota	Tremellomycetes	Filobasidiales	Piskurozymaceae	Piskurozyma	Piskurozyma_sp	0	0	0	0	0	0	0	0	0	0	0.0251446	0	0	0	0	0	0	1.424	0	0	0	0	0	0
SP125	Ascomycota	Sordariomycetes	Hypocreales	Hypocreaceae	Trichoderma	Trichoderma_harzianum	0	0.30349	0	0	0.109409	0.327869	0	0	0.3861	0	0	0	0	0	0	0.832639	0	0	0	0.429843	0	0	0	0
SP126	Ascomycota	Dothideomycetes	Pleosporales	Phaeosphaeriaceae	Phaeosphaeriaceae_gen_Incertae_sedis	Phaeosphaeriaceae_sp	0	0	0	0	0	0	0	0	0	0	0.176012	0	0	0	0	0	0	0	0	0	0	0.584174	0.392445	0
SP127	Ascomycota	Dothideomycetes	Pleosporales	Phaeosphaeriaceae	Phaeosphaeriopsis	Phaeosphaeriopsis_sp	0	0	0	0	0	0	0	0	0	0	0	0	0	0	0	0	0	0	0	0	0	0.823155	0.34339	0
SP128	Ascomycota	Leotiomycetes	Leotiales	Tympanidaceae	Tympanidaceae_gen_Incertae_sedis	Tympanidaceae_sp	0.551615	0.809307	0.166297	0.305344	0.109409	0	0	0	0	0	0	0	0.122249	0	0	0.666112	0	0	0	0	0	0	0	0
SP129	Basidiomycota	Tremellomycetes	Tremellales	Bulleribasidiaceae	Dioszegia	Dioszegia_sp	0	0	0	0	0	0	0	0	0	0	0	0	0	0	2.72374	0	0	0	0	0	0	0	0	0
SP130	Ascomycota	Dothideomycetes	Dothideales	Dothideaceae	Dothideaceae_gen_Incertae_sedis	Dothideaceae_sp	0.630418	0	0	0	0.164114	0	0	0.144858	0	0	0.0502892	0	0	0	1.23217	0.249792	0.142806	0	0	0	0	0	0	0
SP131	Basidiomycota	Agaricomycetes	Agaricales	Inocybaceae	Inocybe	Inocybe_sp	0	0	0	0	0	0	1.1413	0.434573	0.30888	0	0	0	0	0	0	0	0.0714031	0.0581226	0	0	0	0	0	0
SP132	Ascomycota	Sordariomycetes	Magnaporthales	Pyriculariaceae	Pyricularia	Pyricularia_oryzae	0	0.0505817	0.110865	0	0	0.0819672	0	0	0	0.275897	0.125723	0.150038	0	0	0	0.249792	0.142806	0.087184	0	0.184219	0	0	0	0
SP133	Ascomycota	Dothideomycetes	Pleosporales	Didymellaceae	Leptosphaerulina	Leptosphaerulina_sp	0	0	0	0	0	0	0	0	0	0	0	0	0	0	0	0	0	0	0	0	0	0.902815	0.171695	0
SP134	Ascomycota	Dothideomycetes	Botryosphaeriales	Botryosphaeriaceae	Phaeobotryon	Phaeobotryon_sp	0	0	0	0	0	0	0	0	0	0.32606	0.0251446	0	0	0	0	0	0	0	0	0	0.357599	0	0	0.350688
SP135	Ascomycota	Lecanoromycetes	Teloschistales	Teloschistales_fam_Incertae_sedis	Teloschistales_gen_Incertae_sedis	Teloschistales_sp	0	0	0	0	0.437637	0	0	0	0	0	0	0	1.14099	0	0.324254	0	0	0	0	0	0	0	0	0
SP136	Ascomycota	Dothideomycetes	Pleosporales	Parapyrenochaetaceae	Parapyrenochaeta	Parapyrenochaeta_sp	0	2.02327	0	0	0	0	0	0	0	0	0	0	0	0	0	0	0	0	0	0	0	0	0	0
SP137	Ascomycota	Dothideomycetes	Pleosporales	Didymellaceae	Boeremia	Boeremia_lycopersici	0	0	0	0	0	0	0	0	0	0	0	0	0	0	0	0	0	0	0	0	0	0.504514	0.490557	0
SP138	Ascomycota	Dothideomycetes	Mytilinidiales	Mytilinidiaceae	Lophium	Lophium_mytilinum	0	0	0	0	0	0	0	0	0	0	0	0.950238	0	0	0	0	0	0	0	0	0	0	0	0
SP139	Basidiomycota	Tremellomycetes	Filobasidiales	Piskurozymaceae	Solicoccozyma	Solicoccozyma_terrea	0	0	0	0	0	0	0	0	0	0	0	0	0	0	0	0	0	1.10433	0	0	0	0	0	0
SP140	Ascomycota	Dothideomycetes	Gloniales	Gloniaceae	Cenococcum	Cenococcum_sp	0	0	0	0	0	0.163934	0	0	0	0.275897	0.201157	0.150038	0	0	0	0	0.142806	0	0	0	0.127714	0	0	0
SP141	Ascomycota	Eurotiomycetes	Mycocaliciales	Mycocaliciaceae	Chaenothecopsis	Chaenothecopsis_debilis	0	0.0505817	0.166297	0	0.0547046	0	0	0	0	0.100326	0.201157	0.125031	0.0814996	0	0	0	0	0	0	0.245625	0	0	0.0981114	0
SP142	Ascomycota	Dothideomycetes	Mycosphaerellales	Teratosphaeriaceae	Lapidomyces	Lapidomyces_sp	0	0.151745	0	0.763359	0	0	0	0	0.11583	0	0	0	0.285249	0	0	0	0.249911	0	0	0	0	0	0	0
SP143	Ascomycota	Dothideomycetes	Pleosporales	Didymellaceae	Ascochyta	Ascochyta_sp	0	0	0	0	0	0	0	0	0	0	0	0	0	0	0	0	0	0	0	0	0.204342	0.292087	0.367918	0
SP144	Ascomycota	Eurotiomycetes	Eurotiales	Aspergillaceae	Aspergillus	Aspergillus_sp	0	0.30349	0	0	0	0.245902	0	0	0.617761	0	0.226301	0	0	0	0	0	0	0	0	0	0	0	0	0
SP145	Ascomycota	Dothideomycetes	Pleosporales	Didymellaceae	Epicoccum	Epicoccum_sorghinum	0	0	0	0	0	0	0	0	0	0	0.100578	0	0	0	0	0	0	0	0	0	0	0.398301	0.34339	0
SP146	Ascomycota	Eurotiomycetes	Chaetothyriales	Herpotrichiellaceae	Exophiala	Exophiala_sideris	0	0.101163	0	0.763359	0	0	0	0.482859	0	0	0	0	0	0	0	0	0	0.174368	0	0	0	0	0	0
SP147	Ascomycota	Leotiomycetes	Helotiales	Helotiaceae	Hymenoscyphus	Hymenoscyphus_sp	2.60047	0	0	0	0	0	0	0	0	0	0	0	0	0	0	0	0	0	0	0	0	0	0	0
SP148	Ascomycota	Dothideomycetes	Pleosporales	Phaeosphaeriaceae	Paraphoma	Paraphoma_sp	0	0	0	0	0	0	0	0	0	0	0.100578	0	0	0	0	0	0	0	0	0	0	0.398301	0.34339	0
SP149	Ascomycota	Dothideomycetes	Pleosporales	Pleosporaceae	Alternaria	Alternaria_solani	0	0	0	0	0	0	0	0	0	0	0.0754337	0.625156	0	0	0	0	0	0	0	0	0.102171	0	0	0
SP150	Ascomycota	Dothideomycetes	Pleosporales	Phaeosphaeriaceae	Ampelomyces	Ampelomyces_quisqualis	0	0	0	0	0	0	0	0	0	0	0	0	0	0	0	0	0	0	0	0	0	0.504514	0.294334	0
SP151	Ascomycota	Dothideomycetes	Pleosporales	Pleosporaceae	Curvularia	Curvularia_sp	0	0	0	0	0	0	0	0	0	0	0.779482	0	0	0	0	0	0	0	0	0	0	0	0	0
SP152	Ascomycota	Dothideomycetes	Dothideales	Dothideaceae	Dothidea	Dothidea_insculpta	0	0	0	0	0	0	0	0	0	0.200652	0.125723	0	0	0	0.194553	0	0.0714031	0	0	0.276328	0.102171	0	0	0
SP153	Ascomycota	Sordariomycetes	Hypocreales	Nectriaceae	Fusarium	Fusarium_solani	0	0.202327	0	0	0	0	0	0	0	0	0.0502892	0.100025	0	0	0	0	0	0	0	0	0	0	0.269806	0.26976
SP154	Basidiomycota	Agaricostilbomycetes	Agaricostilbales	Chionosphaeraceae	Chionosphaeraceae_gen_Incertae_sedis	Chionosphaeraceae_sp	0	0	0	1.0687	0	0	0	0.434573	0	0	0	0	0	0	0	0	0	0	0	0	0	0	0	0
SP155	Ascomycota	Dothideomycetes	Pleosporales	Pleosporaceae	Alternaria	Alternaria_brassicae	0	0	0	0	0	0	0	0	0	0	0	0.725181	0	0	0	0	0	0	0	0	0	0	0	0
SP156	Basidiomycota	Agaricomycetes	Atheliales	Atheliales_fam_Incertae_sedis	Atheliales_gen_Incertae_sedis	Atheliales_sp	0	0	0	0	0	0	0	1.40029	0	0	0	0	0	0	0	0	0	0	0	0	0	0	0	0
SP157	Ascomycota	Eurotiomycetes	Chaetothyriales	Herpotrichiellaceae	Exophiala	Exophiala_sp	0	0	0	1.01781	0	0	0	0.386287	0	0	0	0	0	0	0	0	0	0	0	0	0	0	0	0
SP158	Ascomycota	Dothideomycetes	Dothideales	Dothideaceae	Delphinella	Delphinella_strobiligena	0	0	0	0	0	0.163934	0	0	0.0772201	0.225734	0.201157	0	0	0	0	0	0.0357015	0	0	0.153516	0	0	0	0
SP159	Ascomycota	Dothideomycetes	Pleosporales	Didymellaceae	Didymella	Didymella_pomorum	0	0	0	0	0	0	0	0	0	0	0	0	0	0	0	0	0	0	0	0	0	0.451407	0.245278	0
SP160	Ascomycota	Leotiomycetes	Helotiales	Hyaloscyphaceae	Meliniomyces	Meliniomyces_sp	0	0.101163	0.166297	0.152672	0.547046	0	0	0.144858	0	0	0	0	0	0	0	0.166528	0	0	0	0.0921093	0	0	0	0
SP161	Ascomycota	Dothideomycetes	Pleosporales	Didymellaceae	Nothophoma	Nothophoma_nullicana	0	0	0	0	0	0	0	0	0	0	0	0	0	0	0	0	0	0	0	0	0	0.371747	0.294334	0
SP162	Basidiomycota	Agaricomycetes	Trechisporales	Hydnodontaceae	Trechispora	Trechispora_sp	0	0.252908	0	0	0.820569	0	0	0	0	0	0	0	0.244499	0	0	0	0	0	0	0	0	0	0	0
SP163	Ascomycota	Sordariomycetes	Sordariales	Chaetomiaceae	Acrophialophora	Acrophialophora_fusispora	0	0.151745	0	0.101781	0	0	0	0.0965717	0	0	0	0	0.407498	0	0	0.333056	0	0	0	0.122812	0	0	0	0
SP164	Ascomycota	Dothideomycetes	Pleosporales	Pleosporaceae	Paradendryphiella	Paradendryphiella_salina	0	0.30349	0	0.0508906	0	0	0	0	0	0	0.0754337	0.100025	0.203749	0	0	0	0	0	0	0.184219	0	0	0	0
SP165	Ascomycota	Orbiliomycetes	Orbiliales	Orbiliaceae	Orbiliaceae_gen_Incertae_sedis	Orbiliaceae_sp	0	0	0	0	0	0	0	0	0	0	0	0	0	0	0	0	0	0.697472	0	0	0	0	0	0
SP166	Basidiomycota	Cystobasidiomycetes	Cystobasidiomycetes_ord_Incertae_sedis	Symmetrosporaceae	Symmetrospora	Symmetrospora_sp	0	0	0.0554324	0	0.601751	0	0.217391	0	0	0	0	0	0	0	0	0	0	0	0	0.245625	0	0	0	0
SP167	Ascomycota	Taphrinomycetes	Taphrinales	Taphrinaceae	Taphrina	Taphrina_mirabilis	0	0	0	0	0	0.0819672	0	0	0.888031	0	0	0	0	0	0	0	0	0	0	0	0	0	0	0
SP168	Basidiomycota	Agaricomycetes	Agaricales	Mycenaceae	Mycena	Mycena_sp	0	0	1.27494	0	0	0	0	0	0	0	0	0	0	0	0	0	0	0	0	0	0	0	0	0
SP169	Ascomycota	Eurotiomycetes	Phaeomoniellales	Phaeomoniellales_fam_Incertae_sedis	Phaeomoniellales_gen_Incertae_sedis	Phaeomoniellales_sp	0.315209	0	0	0.152672	0.437637	0.0819672	0	0	0	0	0	0	0	0	0	0	0	0.174368	0	0	0	0	0	0
SP170	Ascomycota	Dothideomycetes	Pleosporales	Didymellaceae	Ascochyta	Ascochyta_rabiei	0	0	0	0	0	0	0	0	0	0	0.100578	0	0	0	0	0	0	0	0	0	0	0	0.416973	0
SP171	Basidiomycota	Agaricomycetes	Agaricales	Strophariaceae	Hypholoma	Hypholoma_fasciculare	0	0	0	0	0	0	0	0	0	0	0	0	0	0	0	0	0	0.610288	0	0	0	0	0	0
SP172	Ascomycota	Leotiomycetes	Helotiales	Helotiales_fam_Incertae_sedis	Infundichalara	Infundichalara_sp	0	0	0	0	0	0	0	0	0	0	0.27659	0.250063	0	0	0	0	0	0	0	0	0	0	0	0
SP173	Ascomycota	Taphrinomycetes	Taphrinales	Taphrinaceae	Taphrina	Taphrina_deformans	0.236407	0	0	0.305344	0.0547046	0.491803	0	0.241429	0	0	0	0	0	0	0	0	0	0	0	0	0	0	0	0
SP174	Basidiomycota	Microbotryomycetes	Microbotryomycetes_ord_Incertae_sedis	Microbotryomycetes_fam_Incertae_sedis	Yunzhangia	Yunzhangia_sp	0	0	0	0.763359	0	0	0	0.289715	0	0	0	0	0	0	0	0	0	0	0	0	0	0	0	0
SP175	Ascomycota	Lecanoromycetes	Acarosporales	Acarosporaceae	Acarospora	Acarospora_sp	0	0	0	0	0	0	0	0	0	0.200652	0.150867	0	0	0	0	0	0	0	0	0	0.153257	0	0	0
SP176	Ascomycota	Dothideomycetes	Botryosphaeriales	Botryosphaeriaceae	Neodeightonia	Neodeightonia_phoenicum	0	0	0	0	0	0	0	0	0	0.150489	0	0	0	0	0	0	0	0	0	0	0.178799	0	0	0.188832
SP177	Ascomycota	Sordariomycetes	Sordariales	Podosporaceae	Podospora	Podospora_sp	0	0	0	0	0	0	0	0	0	0	0	0	0	0	0	0	0	0	0	0	0	0.345194	0.171695	0
SP178	Ascomycota	Sareomycetes	Sareales	Sareaceae	Sarea	Sarea_resinae	0	0	0	0	0	0	0	0	0	0	0.176012	0	0	0	0	0	0	0	0.810474	0	0	0	0	0
SP179	Ascomycota	Taphrinomycetes	Taphrinomycetes_ord_Incertae_sedis	Taphrinomycetes_fam_Incertae_sedis	Taphrinomycetes_gen_Incertae_sedis	Taphrinomycetes_sp	0	0	0	0	0	0	0	0	0	0	0	0	0	0	1.29702	0	0	0	0	0	0	0	0	0
SP180	Ascomycota	Leotiomycetes	Helotiales	Helotiales_fam_Incertae_sedis	Cistella	Cistella_acuum	0	0	0	0	0	0	0	0	0	0.32606	0.150867	0	0	0	0	0	0	0	0	0	0	0	0	0
SP181	Ascomycota	Dothideomycetes	Pleosporales	Coniothyriaceae	Coniothyrium	Coniothyrium_sp	0	0	0	0	0	0	0	0	0	0	0.477747	0	0	0	0	0	0	0	0	0	0	0	0	0
SP182	Basidiomycota	Exobasidiomycetes	Exobasidiales	Exobasidiaceae	Exobasidium	Exobasidium_bisporum	0	0	0	0	0	0	0	0	0	0	0	0	0	0	0	1.58201	0	0	0	0	0	0	0	0
SP183	Basidiomycota	Tremellomycetes	Filobasidiales	Filobasidiaceae	Naganishia	Naganishia_diffluens	0.157604	0	0	0	0	0	0	0	0	0	0	0	0	0	0	0	0.107105	0.406858	0	0	0	0	0	0
SP184	Ascomycota	Dothideomycetes	Phaeothecales	Phaeothecaceae	Phaeothecaceae_gen_Incertae_sedis	Phaeothecaceae_sp	0.0788022	0	0.277162	0.152672	0	0	0	0	0	0	0	0	0.285249	0.160514	0	0	0	0	0	0	0	0	0	0
SP185	Ascomycota	Leotiomycetes	Helotiales	Hyaloscyphaceae	Hyaloscyphaceae_gen_Incertae_sedis	Hyaloscyphaceae_sp	0	0.252908	0	0	0	0	0	0	0	0	0.32688	0	0	0	0	0	0	0	0	0	0	0	0	0
SP186	Ascomycota	Dothideomycetes	Pleosporales	Periconiaceae	Periconia	Periconia_sp	0	0	0	0	0	0	0	0	0	0	0.150867	0	0	0	0	0	0	0	0	0	0	0	0.294334	0
SP187	Ascomycota	Saccharomycetes	Saccharomycetales	Saccharomycetaceae	Saccharomyces	Saccharomyces_cerevisiae	0	0	0	0	0	0	0	0	0	0	0.100578	0	0	0	0	0	0	0	0	0.214922	0	0	0.171695	0
SP188	Basidiomycota	Tremellomycetes	Cystofilobasidiales	Mrakiaceae	Tausonia	Tausonia_sp	0	0	0	0	0	0	0	0	0.694981	0	0	0	0	0	0	0	0	0	0	0	0	0	0	0
SP189	Ascomycota	Sordariomycetes	Cephalothecales	Cephalothecaceae	Cephalotheca	Cephalotheca_sp	0	0.0505817	0	0	0	0	0	0	0	0.225734	0.0502892	0.125031	0	0	0	0	0	0	0	0	0	0	0	0
SP190	Ascomycota	Dothideomycetes	Dothideomycetes_ord_Incertae_sedis	Dothideomycetes_fam_Incertae_sedis	Lembosiniella	Lembosiniella_sp	0	0	0	0	0	1.39344	0	0	0	0	0	0	0	0	0	0	0	0	0	0	0	0	0	0
SP191	Ascomycota	Dothideomycetes	Pleosporales	Leptosphaeriaceae	Leptosphaeriaceae_gen_Incertae_sedis	Leptosphaeriaceae_sp	0	0	0	0	0	0	0	0	0	0	0	0	0	0	0	0	0	0	0	0	0	0	0.416973	0
SP192	Ascomycota	Pezizomycetes	Pezizales	Pezizaceae	Oedocephalum	Oedocephalum_elegans	0	0	0	0	0	0	0	0	0.03861	0	0.100578	0	0	0	0	0.333056	0	0	0	0	0.204342	0	0	0
SP193	Ascomycota	Dothideomycetes	Pleosporales	Didymosphaeriaceae	Pseudopithomyces	Pseudopithomyces_chartarum	0	0	0	0	0	0	0	0	0	0	0	0	0	0	0	0	0	0	0	0	0.434227	0	0	0
SP194	Ascomycota	Dothideomycetes	Pleosporales	Massarinaceae	Stagonospora	Stagonospora_sp	0	0.30349	0	0	0	0	0	0	0	0	0.150867	0	0	0	0	0	0	0	0	0.153516	0	0	0	0
SP195	Ascomycota	Leotiomycetes	Helotiales	Pezizellaceae	Xenopolyscytalum	Xenopolyscytalum_sp	0	0	0	0	0	0	0	0	0	0	0.201157	0.225056	0	0	0	0	0	0	0	0	0	0	0	0
SP196	Basidiomycota	Exobasidiomycetes	Exobasidiales	Exobasidiaceae	Exobasidium	Exobasidium_sp	0	0	0	0	0	0	0	0	0	0	0	0	0	0	0	1.08243	0	0.087184	0	0	0	0	0	0
SP197	Basidiomycota	Agaricomycetes	Agaricales	Strophariaceae	Hypholoma	Hypholoma_sp	0	0	0	0	0.382932	0	0	0	0	0	0	0	0	0	0	0	0	0.261552	0	0	0	0	0	0
SP198	Ascomycota	Sordariomycetes	Coniochaetales	Coniochaetaceae	Lecythophora	Lecythophora_sp	0	0	0	0	0	0	0	0	0	0	0	0.4001	0	0	0	0	0	0	0	0	0	0	0	0
SP199	Ascomycota	Sordariomycetes	Xylariales	Microdochiaceae	Microdochium	Microdochium_sp	0	0.0505817	0.221729	0.254453	0	0	0	0	0	0	0	0	0.0814996	0	0	0	0	0	0	0.122812	0	0	0	0
SP200	Basidiomycota	Agaricomycetes	Boletales	Paxillaceae	Paxillus	Paxillus_sp	0	0.809307	0	0	0	0	0	0	0	0	0	0	0	0	0	0	0	0	0	0	0	0	0	0
SP201	Ascomycota	Taphrinomycetes	Taphrinales	Taphrinaceae	Taphrina	Taphrina_carpini	0	0.0505817	0	0	0	0	0	0	0	0	0	0	0	0	0.972763	0	0	0	0	0	0	0	0	0
SP202	Basidiomycota	Tremellomycetes	Tremellales	Bulleribasidiaceae	Vishniacozyma	Vishniacozyma_sp	0	0	0	0	0	0	0	0	0	0	0	0	0	0	0.843061	0	0	0.087184	0	0	0	0	0	0
SP203	Ascomycota	Dothideomycetes	Botryosphaeriales	Botryosphaeriales_fam_Incertae_sedis	Botryosphaeriales_gen_Incertae_sedis	Botryosphaeriales_sp	0	0.758725	0	0	0	0	0	0	0	0	0	0	0	0	0	0	0	0	0	0	0	0	0	0
SP204	Ascomycota	Saccharomycetes	Saccharomycetales	Saccharomycetales_fam_Incertae_sedis	Candida	Candida_albicans	0	0.151745	0	0	0.218818	0	0	0	0	0	0.0754337	0	0	0	0	0	0	0	0.311721	0	0	0	0	0
SP205	Ascomycota	Leotiomycetes	Helotiales	Pezizellaceae	Chalara	Chalara_sp	0	0	0	0	0	0	0	0	0	0	0.125723	0.250063	0	0	0	0	0	0	0	0	0	0	0	0
SP206	Ascomycota	Lecanoromycetes	Lecanorales	Cladoniaceae	Cladonia	Cladonia_subulata	0	0	0	0	0	0	0	0	0	0	0	0	0	0	0	0	0	0	0.935162	0	0	0	0	0
SP207	Ascomycota	Sordariomycetes	Glomerellales	Glomerellaceae	Colletotrichum	Colletotrichum_gloeosporioides	0	0	0	0	0	0	0	0	0	0	0.226301	0	0	0	0	0	0	0	0	0	0.153257	0	0	0
SP208	Ascomycota	Dothideomycetes	Pleosporales	Didymellaceae	Didymella	Didymella_cylindrica	0	0	0	0	0	0	0	0	0	0	0	0	0	0	0	0	0	0	0	0	0	0.398301	0	0
SP209	Ascomycota	Leotiomycetes	Rhytismatales	Rhytismatales_fam_Incertae_sedis	Rhytismatales_gen_Incertae_sedis	Rhytismatales_sp	0	0	0.831486	0	0	0	0	0	0	0	0	0	0	0	0	0	0	0	0	0	0	0	0	0
SP210	Ascomycota	Dothideomycetes	Mycosphaerellales	Mycosphaerellaceae	Fulvia	Fulvia_fulva	0	0	0	0	0	0	0	0	0	0	0.150867	0	0	0	0	0	0.107105	0	0	0	0.127714	0	0	0
SP211	Basidiomycota	Agaricomycetes	Russulales	Peniophoraceae	Peniophoraceae_gen_Incertae_sedis	Peniophoraceae_sp	0	0	0.0554324	0	0	0	0	0	0	0	0	0.325081	0	0	0	0	0	0	0	0	0	0	0	0
SP212	Ascomycota	Sordariomycetes	Magnaporthales	Pyriculariaceae	Pyricularia	Pyricularia_sp	0	0	0	0	0	0	0	0	0	0	0	0	0	0	0	0	0	0	0.311721	0	0	0.23898	0	0
SP213	Ascomycota	Dothideomycetes	Dothideomycetes_ord_Incertae_sedis	Dothideomycetes_fam_Incertae_sedis	Quasiphoma	Quasiphoma_hyphaenes	0	0	0	0	0	0	0	0	0	0	0	0	0	0	0	0	0	0	0	0	0	0	0.34339	0
SP214	Rozellomycota	Rozellomycota_cls_Incertae_sedis	Rozellomycota_ord_Incertae_sedis	Rozellomycota_fam_Incertae_sedis	Rozellomycota_gen_Incertae_sedis	Rozellomycota_sp	0	0	0	0.356234	0	0	0	0	0	0	0	0	0	0	0.194553	0	0	0.116245	0	0	0	0	0	0
SP215	Ascomycota	Taphrinomycetes	Taphrinales	Taphrinaceae	Taphrina	Taphrina_letifera	0	0	0	0.203562	0.547046	0	0	0	0	0	0	0	0	0	0	0	0	0	0	0	0	0	0	0
SP216	Ascomycota	Dothideomycetes	Pleosporales	Microsphaeropsidaceae	Microsphaeropsis	Microsphaeropsis_hellebori	0	0	0	0	0	0	0	0	0	0	0	0	0	0	0	0	0	0	0	0	0	0	0.318862	0
SP217	Ascomycota	Dothideomycetes	Dothideales	Dothideales_fam_Incertae_sedis	Coniozyma	Coniozyma_leucospermi	0	0	0	0	0	0	0	0	0	0.175571	0.125723	0	0	0	0	0	0	0	0	0	0	0	0	0
SP218	Basidiomycota	Cystobasidiomycetes	Cystobasidiomycetes_ord_Incertae_sedis	Cystobasidiomycetes_fam_Incertae_sedis	Cystobasidiomycetes_gen_Incertae_sedis	Cystobasidiomycetes_sp	0	0	0	0.559796	0	0	0	0	0	0	0	0	0	0	0	0	0	0.0290613	0	0	0	0	0	0
SP219	Glomeromycota	Glomeromycetes	Gigasporales	Gigasporaceae	Gigasporaceae_gen_Incertae_sedis	Gigasporaceae_sp	0	0	0	0	0	0	0	0	0	0.175571	0.0502892	0	0	0	0	0	0.107105	0	0	0	0	0	0	0
SP220	Ascomycota	Sordariomycetes	Lulworthiales	Lulworthiaceae	Haloguignardia	Haloguignardia_irritans	0	0	0	0	0	0	0	0	0	0	0	0	0	0	0	0	0	0	0	0.368437	0	0	0	0
SP221	Basidiomycota	Agaricomycetes	Boletales	Boletaceae	Leccinum	Leccinum_sp	0	0	0	0.610687	0	0	0	0	0	0	0	0	0	0	0	0	0	0	0	0	0	0	0	0
SP222	Ascomycota	Dothideomycetes	Pleosporales	Didymellaceae	Macroventuria	Macroventuria_wentii	0	0	0	0	0	0	0	0	0	0	0	0	0	0	0	0	0	0	0	0	0	0	0.294334	0
SP223	Ascomycota	Eurotiomycetes	Phaeomoniellales	Celotheliaceae	Celotheliaceae_gen_Incertae_sedis	Celotheliaceae_sp	0	0	0	0	0.164114	0.0819672	0	0	0.27027	0	0	0	0	0	0	0	0	0	0	0	0	0	0	0
SP224	Ascomycota	Dothideomycetes	Pleosporales	Didymellaceae	Didymella	Didymella_pedeiae	0	0	0	0	0	0	0	0	0	0	0	0	0	0	0	0	0	0	0	0	0	0	0.269806	0
SP225	Ascomycota	Leotiomycetes	Helotiales	Leptodontidiaceae	Leptodontidium	Leptodontidium_sp	0	0	0	0	0	0	0	0	0	0	0.0502892	0	0	0	0	0	0	0	0.561097	0	0	0	0	0
SP226	Ascomycota	Dothideomycetes	Pleosporales	Didymosphaeriaceae	Paraconiothyrium	Paraconiothyrium_sp	0	0	0	0	0	0	0	0	0	0	0	0	0	0	0	0	0	0.0290613	0	0	0	0	0.245278	0
SP227	Basidiomycota	Agaricomycetes	Russulales	Peniophoraceae	Peniophora	Peniophora_incarnata	0	0	0	0	0	0	0	0	0	0	0	0.275069	0	0	0	0	0	0	0	0	0	0	0	0
SP228	Ascomycota	Dothideomycetes	Pleosporales	Pleosporaceae	Pyrenophora	Pyrenophora_leucospermi	0	0.202327	0.110865	0.0508906	0	0	0	0	0	0	0	0.100025	0	0	0	0	0	0	0	0	0	0	0	0
SP229	Ascomycota	Sordariomycetes	Sordariomycetes_ord_Incertae_sedis	Sordariomycetes_fam_Incertae_sedis	Sordariomycetes_gen_Incertae_sedis	Sordariomycetes_sp	0	0	0	0	0	0	0	0	0	0	0	0.275069	0	0	0	0	0	0	0	0	0	0	0	0
SP230	Basidiomycota	Tremellomycetes	Tremellales	Cryptococcaceae	Kwoniella	Kwoniella_sp	0	0	0	0	0	0	0	0	0	0	0	0	0	0	0	0	0	0.290613	0	0	0	0	0	0
SP231	Basidiomycota	Malasseziomycetes	Malasseziales	Malasseziaceae	Malassezia	Malassezia_globosa	0	0	0	0	0	0	0	0	0	0	0	0	0	0.535045	0	0	0	0	0	0	0	0	0	0
SP232	Ascomycota	Dothideomycetes	Pleosporales	Sporormiaceae	Preussia	Preussia_sp	0	0	0.554324	0	0	0	0	0	0	0	0	0	0	0	0	0	0	0	0	0	0	0	0	0
SP233	Basidiomycota	Agaricomycetes	Russulales	Russulaceae	Russula	Russula_sp	0	0	0	0	0	0	0	0	0	0	0.251446	0	0	0	0	0	0	0	0	0	0	0	0	0
SP234	Ascomycota	Taphrinomycetes	Taphrinales	Taphrinaceae	Taphrina	Taphrina_johansonii	0	0.505817	0	0	0	0	0	0	0	0	0	0	0	0	0	0	0	0	0	0	0	0	0	0
SP235	Ascomycota	Eurotiomycetes	Eurotiales	Aspergillaceae	Aspergillus	Aspergillus_flavus	0	0	0	0	0	0.163934	0	0	0	0	0.176012	0	0	0	0	0	0	0	0	0	0	0	0	0
SP236	Ascomycota	Dothideomycetes	Cladosporiales	Cladosporiaceae	Cladosporiaceae_gen_Incertae_sedis	Cladosporiaceae_sp	0	0.30349	0	0	0	0	0	0	0.11583	0	0	0	0	0	0	0	0	0	0	0	0	0	0	0
SP237	Basidiomycota	Pucciniomycetes	Pucciniales	Coleosporiaceae	Coleosporium	Coleosporium_zanthoxyli	0	0	0	0	0	0	0	0	0	0	0	0	0.162999	0	0	0	0.178508	0	0	0	0	0	0	0
SP238	Ascomycota	Lecanoromycetes	Umbilicariales	Fuscideaceae	Fuscidea	Fuscidea_cyathoides	0	0	0	0	0	0	0	0	0	0	0.125723	0	0	0	0	0	0.142806	0	0	0	0	0	0	0
SP239	Ascomycota	Dothideomycetes	Mycosphaerellales	Mycosphaerellaceae	Mycosphaerella	Mycosphaerella_punctiformis	0	0	0	0	0	0	0	0	0	0	0	0	0	0	0.583658	0	0	0	0	0	0	0	0	0
SP240	Ascomycota	Dothideomycetes	Myriangiales	Myriangiales_fam_Incertae_sedis	Myriangiales_gen_Incertae_sedis	Myriangiales_sp	0	0.101163	0	0	0	0	0	0	0	0.175571	0	0	0	0	0	0	0	0	0	0	0	0	0	0
SP241	Ascomycota	Sordariomycetes	Xylariales	Xylariaceae	Nemania	Nemania_sp	0	0	0	0	0	0	0	0	0	0	0	0.225056	0	0	0	0	0	0	0	0	0	0	0	0
SP242	Ascomycota	Dothideomycetes	Botryosphaeriales	Botryosphaeriaceae	Neofusicoccum	Neofusicoccum_sp	0	0	0	0	0	0	0	0	0	0	0	0	0	0	0	0	0	0	0	0	0	0	0	0.242784
SP243	Ascomycota	Eurotiomycetes	Phaeomoniellales	Celotheliaceae	Neophaeomoniella	Neophaeomoniella_sp	0	0	0	0	0	0	0	0	0	0	0.226301	0	0	0	0	0	0	0	0	0	0	0	0	0
SP244	Ascomycota	Eurotiomycetes	Eurotiales	Thermoascaceae	Paecilomyces	Paecilomyces_variotii	0	0	0	0	0	0.491803	0	0	0	0	0	0	0	0	0	0	0.107105	0	0	0	0	0	0	0
SP245	Ascomycota	Dothideomycetes	Pleosporales	Pleosporaceae	Pyrenophora	Pyrenophora_sp	0	0	0	0	0	0	0	0	0	0	0.226301	0	0	0	0	0	0	0	0	0	0	0	0	0
SP246	Basidiomycota	Agaricomycetes	Agaricales	Omphalotaceae	Rhodocollybia	Rhodocollybia_sp	0	0	0.498891	0	0	0	0	0	0	0	0	0	0	0	0	0	0	0	0	0	0	0	0	0
SP247	Ascomycota	Leotiomycetes	Rhytismatales	Rhytismataceae	Tryblidiopsis	Tryblidiopsis_pinastri	0	0	0	0	0	0.163934	0	0.338001	0	0	0	0	0	0	0	0	0	0	0	0	0	0	0	0
SP248	Ascomycota	Dothideomycetes	Pleosporales	Pleosporaceae	Pyrenophora	Pyrenophora_tetrarrhenae	0	0	0	0	0	0	0	0	0	0	0.201157	0	0	0	0	0	0	0	0	0	0	0	0	0
SP249	Ascomycota	Sordariomycetes	Sordariales	Lasiosphaeriaceae	Schizothecium	Schizothecium_sp	0	0	0	0	0.437637	0	0	0	0	0	0	0	0	0	0	0	0	0	0	0	0	0	0	0
SP250	Basidiomycota	Tremellomycetes	Tremellales	Tremellaceae	Tremella	Tremella_sp	0	0	0	0	0	0	0	0	0	0	0	0	0	0	0	0	0.285612	0	0	0	0	0	0	0
SP251	Ascomycota	Leotiomycetes	Helotiales	Vibrisseaceae	Vibrisseaceae_gen_Incertae_sedis	Vibrisseaceae_sp	0	0	0	0	0	0	0	0	0	0	0	0	0	0	0	0	0	0.232491	0	0	0	0	0	0
SP252	Ascomycota	Dothideomycetes	Pleosporales	Didymellaceae	Ascochyta	Ascochyta_neopisi	0	0	0	0	0	0	0	0	0	0	0	0	0	0	0	0	0	0	0	0	0	0	0.171695	0
SP253	Basidiomycota	Tremellomycetes	Tremellales	Rhynchogastremaceae	Bandoniozyma	Bandoniozyma_noutii	0	0	0	0	0	0	0	0	0	0	0	0	0	0	0	0	0	0.203429	0	0	0	0	0	0
SP254	Ascomycota	Saccharomycetes	Saccharomycetales	Saccharomycetales_fam_Incertae_sedis	Candida	Candida_tropicalis	0	0	0	0	0	0	0	0	0	0.175571	0	0	0	0	0	0	0	0	0	0	0	0	0	0
SP255	Ascomycota	Eurotiomycetes	Chaetothyriales	Chaetothyriaceae	Ceramothyrium	Ceramothyrium_carniolicum	0	0	0	0.356234	0	0	0	0	0	0	0	0	0	0	0	0	0	0	0	0	0	0	0	0
SP256	Basidiomycota	Tremellomycetes	Tremellales	Cryptococcaceae	Cryptococcus	Cryptococcus_neoformans	0	0	0	0	0	0	0	0	0	0	0	0	0	0	0	0	0	0.203429	0	0	0	0	0	0
SP257	Basidiomycota	Agaricostilbomycetes	Agaricostilbales	Chionosphaeraceae	Cystobasidiopsis	Cystobasidiopsis_lactophila	0	0	0	0	0	0	0	0	0.27027	0	0	0	0	0	0	0	0	0	0	0	0	0	0	0
SP258	Basidiomycota	Agaricomycetes	Cantharellales	Hydnaceae	Hydnum	Hydnum_repandum	0	0	0	0	0	0	0	0	0	0	0	0	0	0	0	0	0	0	0	0.214922	0	0	0	0
SP259	Ascomycota	Sordariomycetes	Diaporthales	Diaporthaceae	Phomopsis	Phomopsis_vexans	0	0	0	0	0.0547046	0	0	0	0	0	0	0	0	0	0	0	0	0	0.374065	0	0	0	0	0
SP260	Ascomycota	Dothideomycetes	Mycosphaerellales	Mycosphaerellaceae	Ramularia	Ramularia_sp	0	0	0	0	0	0	0	0	0	0	0	0	0	0	0.453956	0	0	0	0	0	0	0	0	0
SP261	Basidiomycota	Tremellomycetes	Tremellales	Trimorphomycetaceae	Saitozyma	Saitozyma_sp	0	0	0	0	0	0	0	0	0	0	0	0	0	0	0	0	0	0.203429	0	0	0	0	0	0
SP262	Ascomycota	Dothideomycetes	Pleosporales	Pleosporaceae	Stemphylium	Stemphylium_sp	0	0	0	0.101781	0	0	0	0	0	0	0.125723	0	0	0	0	0	0	0	0	0	0	0	0	0
SP263	Ascomycota	Dothideomycetes	Mycosphaerellales	Teratosphaeriaceae	Teratosphaeriaceae_gen_Incertae_sedis	Teratosphaeriaceae_sp	0	0.101163	0	0	0	0	0	0	0	0	0	0	0	0	0	0	0	0	0.311721	0	0	0	0	0
SP264	Basidiomycota	Agaricostilbomycetes	Agaricostilbales	Agaricostilbales_fam_Incertae_sedis	Agaricostilbales_gen_Incertae_sedis	Agaricostilbales_sp	0	0	0	0	0	0	0	0.289715	0	0	0	0	0	0	0	0	0	0	0	0	0	0	0	0
SP265	Ascomycota	Sordariomycetes	Hypocreales	Cordycipitaceae	Beauveria	Beauveria_bassiana	0	0	0	0	0	0	0	0	0	0	0	0	0	0	0	0	0	0	0	0	0.153257	0	0	0
SP266	Basidiomycota	Cystobasidiomycetes	Cystobasidiales	Cystobasidiaceae	Cystobasidium	Cystobasidium_sp	0	0	0	0	0.109409	0	0	0	0	0	0	0	0	0	0	0	0	0	0	0.122812	0	0	0	0
SP267	Basidiomycota	Exobasidiomycetes	Exobasidiales	Exobasidiaceae	Exobasidium	Exobasidium_pieridis-ovalifoliae	0	0	0	0	0	0	0	0	0	0	0	0	0	0	0	0.499584	0	0	0	0	0	0	0	0
SP268	Ascomycota	Arthoniomycetes	Lichenostigmatales	Lichenostigmatales_fam_Incertae_sedis	Lichenostigmatales_gen_Incertae_sedis	Lichenostigmatales_sp	0	0.30349	0	0	0	0	0	0	0	0	0	0	0	0	0	0	0	0	0	0	0	0	0	0
SP269	Ascomycota	Eurotiomycetes	Onygenales	Arthrodermataceae	Microsporum	Microsporum_canis	0	0	0.277162	0	0	0	0	0	0.03861	0	0	0	0	0	0	0	0	0	0	0	0	0	0	0
SP270	Ascomycota	Leotiomycetes	Helotiales	Mollisiaceae	Mollisia	Mollisia_scopiformis	0	0	0	0	0	0	0	0	0	0	0	0	0	0	0	0	0	0.174368	0	0	0	0	0	0
SP271	Ascomycota	Sordariomycetes	Hypocreales	Nectriaceae	Nectriaceae_gen_Incertae_sedis	Nectriaceae_sp	0	0	0	0	0	0	0	0	0	0	0.150867	0	0	0	0	0	0	0	0	0	0	0	0	0
SP272	Ascomycota	Dothideomycetes	Pleosporales	Dothidotthiaceae	Pleiochaeta	Pleiochaeta_sp	0	0	0	0	0	0	0	0	0	0	0	0	0	0	0	0	0	0	0	0	0	0	0.147167	0
SP273	Basidiomycota	Agaricomycetes	Sebacinales	Sebacinaceae	Sebacina	Sebacina_sp	0	0	0	0	0	0	0	0	0	0	0.150867	0	0	0	0	0	0	0	0	0	0	0	0	0
SP274	Ascomycota	Sordariomycetes	Sordariales	Sordariaceae	Sordaria	Sordaria_sp	0	0	0	0	0.328228	0	0	0	0	0	0	0	0	0	0	0	0	0	0	0	0	0	0	0
SP275	Ascomycota	Dothideomycetes	Mycosphaerellales	Teratosphaeriaceae	Teratosphaeria	Teratosphaeria_sp	0	0.30349	0	0	0	0	0	0	0	0	0	0	0	0	0	0	0	0	0	0	0	0	0	0
SP276	Basidiomycota	Tremellomycetes	Tremellales	Cryptococcaceae	Teunia	Teunia_sp	0	0	0	0	0	0	0	0	0	0	0	0	0	0	0	0	0	0.174368	0	0	0	0	0	0
SP277	Ascomycota	Dothideomycetes	Pleosporales	Acrocalymmaceae	Acrocalymma	Acrocalymma_sp	0	0	0	0	0	0	0	0	0	0	0	0	0	0	0	0	0	0	0	0	0	0	0.122639	0
SP278	Ascomycota	Dothideomycetes	Pleosporales	Didymellaceae	Allophoma	Allophoma_sp	0	0	0	0	0	0	0	0	0	0	0	0	0	0	0	0	0	0	0	0	0	0	0.122639	0
SP279	Ascomycota	Dothideomycetes	Pleosporales	Pleosporaceae	Alternaria	Alternaria_arborescens	0	0	0	0	0	0	0	0	0	0	0	0.125031	0	0	0	0	0	0	0	0	0	0	0	0
SP280	Ascomycota	Dothideomycetes	Pleosporales	Pleosporaceae	Alternaria	Alternaria_destruens	0	0	0	0	0	0	0	0	0	0	0	0.125031	0	0	0	0	0	0	0	0	0	0	0	0
SP281	Ascomycota	Dothideomycetes	Dothideales	Neocelosporiaceae	Celosporium	Celosporium_sp	0	0.252908	0	0	0	0	0	0	0	0	0	0	0	0	0	0	0	0	0	0	0	0	0	0
SP282	Basidiomycota	Agaricomycetes	Hysterangiales	Mesophelliaceae	Chondrogaster	Chondrogaster_sp	0	0	0.277162	0	0	0	0	0	0	0	0	0	0	0	0	0	0	0	0	0	0	0	0	0
SP283	Basidiomycota	Agaricomycetes	Agaricales	Agaricales_fam_Incertae_sedis	Clitocybe	Clitocybe_sp	0	0	0	0	0	0	0	0	0	0	0	0	0	0	0	0	0	0	0	0.153516	0	0	0	0
SP284	Basidiomycota	Pucciniomycetes	Pucciniales	Coleosporiaceae	Coleosporium	Coleosporium_euodiae	0	0	0	0	0	0	0	0	0	0	0	0	0.122249	0	0	0	0.0714031	0	0	0	0	0	0	0
SP285	Ascomycota	Saccharomycetes	Saccharomycetales	Phaffomycetaceae	Cyberlindnera	Cyberlindnera_sp	0	0	0	0	0	0	0	0	0	0	0	0	0	0	0	0	0	0	0	0	0	0	0.122639	0
SP286	Ascomycota	Leotiomycetes	Helotiales	Hyaloscyphaceae	Hyaloscypha	Hyaloscypha_sp	0	0	0	0	0	0	0	0	0	0	0	0.125031	0	0	0	0	0	0	0	0	0	0	0	0
SP287	Basidiomycota	Agaricomycetes	Trechisporales	Hydnodontaceae	Hydnodontaceae_gen_Incertae_sedis	Hydnodontaceae_sp	0	0	0	0	0.273523	0	0	0	0	0	0	0	0	0	0	0	0	0	0	0	0	0	0	0
SP288	Ascomycota	Lecanoromycetes	Lecanoromycetes_ord_Incertae_sedis	Lecanoromycetes_fam_Incertae_sedis	Lecanoromycetes_gen_Incertae_sedis	Lecanoromycetes_sp	0	0	0	0	0	0	0	0	0	0	0.125723	0	0	0	0	0	0	0	0	0	0	0	0	0
SP289	Ascomycota	Dothideomycetes	Pleosporales	Phaeosphaeriaceae	Neosetophoma	Neosetophoma_sp	0	0	0	0	0	0	0	0	0	0	0	0	0	0	0	0	0	0	0	0	0	0	0.122639	0
SP290	Ascomycota	Pezizomycetes	Pezizales	Pyronemataceae	Otidea	Otidea_cantharella	0	0	0	0	0	0	0	0	0	0	0.125723	0	0	0	0	0	0	0	0	0	0	0	0	0
SP291	Ascomycota	Eurotiomycetes	Eurotiales	Aspergillaceae	Penicillium	Penicillium_simplicissimum	0	0	0	0.254453	0	0	0	0	0	0	0	0	0	0	0	0	0	0	0	0	0	0	0	0
SP292	Ascomycota	Leotiomycetes	Helotiales	Helotiales_fam_Incertae_sedis	Polyphilus	Polyphilus_sp	0	0	0	0	0	0	0	0	0.19305	0	0	0	0	0	0	0	0	0	0	0	0	0	0	0
SP293	Basidiomycota	Agaricomycetes	Auriculariales	Auriculariales_fam_Incertae_sedis	Renatobasidium	Renatobasidium_sp	0	0	0	0.254453	0	0	0	0	0	0	0	0	0	0	0	0	0	0	0	0	0	0	0	0
SP294	Basidiomycota	Cystobasidiomycetes	Sakaguchiales	Sakaguchiaceae	Sakaguchia	Sakaguchia_sp	0	0	0.277162	0	0	0	0	0	0	0	0	0	0	0	0	0	0	0	0	0	0	0	0	0
SP295	Ascomycota	Taphrinomycetes	Taphrinales	Taphrinaceae	Taphrina	Taphrina_confusa	0	0.252908	0	0	0	0	0	0	0	0	0	0	0	0	0	0	0	0	0	0	0	0	0	0
SP296	Basidiomycota	Tremellomycetes	Filobasidiales	Filobasidiaceae	Zyzygomyces	Zyzygomyces_bachmannii	0.0788022	0	0	0	0	0	0	0	0	0	0	0	0	0	0	0	0.0714031	0.0581226	0	0	0	0	0	0
SP297	Ascomycota	Eurotiomycetes	Eurotiales	Thermoascaceae	Byssochlamys	Byssochlamys_sp	0	0	0	0	0	0.327869	0	0	0	0	0	0	0	0	0	0	0	0	0	0	0	0	0	0
SP298	Ascomycota	Eurotiomycetes	Chaetothyriales	Herpotrichiellaceae	Capronia	Capronia_sp	0.315209	0	0	0	0	0	0	0	0	0	0	0	0	0	0	0	0	0	0	0	0	0	0	0
SP299	Ascomycota	Dothideomycetes	Dothideales	Dothideaceae	Dothiora	Dothiora_elliptica	0.236407	0	0	0	0	0	0	0	0	0	0	0	0	0	0.0648508	0	0	0	0	0	0	0	0	0
SP300	Basidiomycota	Tremellomycetes	Tremellales	Bulleraceae	Fonsecazyma	Fonsecazyma_betulae	0	0	0	0	0	0	0	0	0	0	0	0	0	0	0	0	0	0.116245	0	0	0	0	0	0
SP301	Glomeromycota	Glomeromycetes	Glomerales	Glomeraceae	Glomeraceae_gen_Incertae_sedis	Glomeraceae_sp	0	0	0	0	0	0	0	0	0	0	0.0251446	0	0	0	0	0	0	0	0	0	0	0	0.0735835	0
SP302	Ascomycota	Dothideomycetes	Pleosporales	Microsphaeropsidaceae	Microsphaeropsis	Microsphaeropsis_proteae	0	0	0	0	0	0	0	0	0	0	0	0	0	0	0	0	0	0	0	0	0	0	0.0981114	0
SP303	Ascomycota	Dothideomycetes	Mycosphaerellales	Mycosphaerellaceae	Pseudocercospora	Pseudocercospora_musae	0	0.202327	0	0	0	0	0	0	0	0	0	0	0	0	0	0	0	0	0	0	0	0	0	0
SP304	Ascomycota	Dothideomycetes	Pleosporales	Pleosporaceae	Pyrenophora	Pyrenophora_teres	0	0	0	0	0	0	0	0	0	0	0.100578	0	0	0	0	0	0	0	0	0	0	0	0	0
SP305	Basidiomycota	Tremellomycetes	Tremellales	Cryptococcaceae	Teunia	Teunia_globosa	0	0	0	0	0	0	0	0	0	0	0	0	0	0	0	0	0	0.116245	0	0	0	0	0	0
SP306	Basidiomycota	Tremellomycetes	Tremellales	Cryptococcaceae	Teunia	Teunia_virginiahalliae	0	0	0	0	0	0	0	0	0	0	0	0	0	0	0	0	0	0.116245	0	0	0	0	0	0
SP307	Basidiomycota	Agaricomycetes	Russulales	Peniophoraceae	Vararia	Vararia_sp	0	0	0	0	0	0	0	0	0	0	0	0.100025	0	0	0	0	0	0	0	0	0	0	0	0
SP308	Ascomycota	Eurotiomycetes	Eurotiales	Aspergillaceae	Aspergillus	Aspergillus_fumigatus	0	0	0	0.152672	0	0	0	0	0	0	0	0	0	0	0	0	0	0	0	0	0	0	0	0
SP309	Ascomycota	Dothideomycetes	Gloniales	Gloniaceae	Cenococcum	Cenococcum_geophilum	0	0	0	0	0	0	0	0	0	0	0.0754337	0	0	0	0	0	0	0	0	0	0	0	0	0
SP310	Basidiomycota	Exobasidiomycetes	Exobasidiales	Exobasidiaceae	Exobasidium	Exobasidium_hypogenum	0	0	0	0	0	0	0	0	0.11583	0	0	0	0	0	0	0	0	0	0	0	0	0	0	0
SP311	Ascomycota	Leotiomycetes	Helotiales	Helotiales_fam_Incertae_sedis	Humicolopsis	Humicolopsis_sp	0	0	0	0	0	0	0	0	0	0.0752445	0	0	0	0	0	0	0	0	0	0	0	0	0	0
SP312	Ascomycota	Lecanoromycetes	Lecanorales	Parmeliaceae	Hypotrachyna	Hypotrachyna_livida	0	0.151745	0	0	0	0	0	0	0	0	0	0	0	0	0	0	0	0	0	0	0	0	0	0
SP313	Basidiomycota	Microbotryomycetes	Microbotryomycetes_ord_Incertae_sedis	Microbotryomycetes_fam_Incertae_sedis	Microbotryomycetes_gen_Incertae_sedis	Microbotryomycetes_sp	0	0	0	0.152672	0	0	0	0	0	0	0	0	0	0	0	0	0	0	0	0	0	0	0	0
SP314	Ascomycota	Sordariomycetes	Sordariales	Sordariaceae	Neurospora	Neurospora_sp	0	0	0	0	0.164114	0	0	0	0	0	0	0	0	0	0	0	0	0	0	0	0	0	0	0
SP315	Ascomycota	Lecanoromycetes	Peltigerales	Pannariaceae	Pannariaceae_gen_Incertae_sedis	Pannariaceae_sp	0	0	0	0.152672	0	0	0	0	0	0	0	0	0	0	0	0	0	0	0	0	0	0	0	0
SP316	Ascomycota	Dothideomycetes	Pleosporales	Phaeosphaeriaceae	Phaeosphaeria	Phaeosphaeria_sp	0	0	0	0	0	0	0	0	0	0	0	0	0	0	0	0	0	0	0	0	0	0	0.0735835	0
SP317	Basidiomycota	Tremellomycetes	Tremellales	Phaeotremellaceae	Phaeotremella	Phaeotremella_mycetophiloides	0	0	0	0	0	0	0	0	0	0	0	0	0	0	0	0	0	0.087184	0	0	0	0	0	0
SP318	Basidiomycota	Pucciniomycetes	Pucciniales	Pucciniaceae	Puccinia	Puccinia_recondita	0	0	0	0	0	0	0	0	0	0	0	0	0.122249	0	0	0	0	0	0	0	0	0	0	0
SP319	Ascomycota	Dothideomycetes	Pleosporales	Cucurbitariaceae	Pyrenochaeta	Pyrenochaeta_pinicola	0	0.151745	0	0	0	0	0	0	0	0	0	0	0	0	0	0	0	0	0	0	0	0	0	0
SP320	Ascomycota	Dothideomycetes	Pleosporales	Cucurbitariaceae	Pyrenochaeta	Pyrenochaeta_sp	0	0	0	0	0	0	0	0	0	0	0	0.0750188	0	0	0	0	0	0	0	0	0	0	0	0
SP321	Ascomycota	Dothideomycetes	Cladosporiales	Cladosporiaceae	Rachicladosporium	Rachicladosporium_sp	0	0.151745	0	0	0	0	0	0	0	0	0	0	0	0	0	0	0	0	0	0	0	0	0	0
SP322	Ascomycota	Lecanoromycetes	Ostropales	Spirographaceae	Spirographa	Spirographa_fusisporella	0	0	0.166297	0	0	0	0	0	0	0	0	0	0	0	0	0	0	0	0	0	0	0	0	0
SP323	Ascomycota	Dothideomycetes	Pleosporales	Pleosporaceae	Bipolaris	Bipolaris_sorokiniana	0	0.101163	0	0	0	0	0	0	0	0	0	0	0	0	0	0	0	0	0	0	0	0	0	0
SP324	Basidiomycota	Agaricomycetes	Cantharellales	Botryobasidiaceae	Botryobasidium	Botryobasidium_sp	0	0	0.110865	0	0	0	0	0	0	0	0	0	0	0	0	0	0	0	0	0	0	0	0	0
SP325	Basidiomycota	Agaricomycetes	Agaricales	Clavariaceae	Clavulinopsis	Clavulinopsis_sp	0	0	0	0	0.109409	0	0	0	0	0	0	0	0	0	0	0	0	0	0	0	0	0	0	0
SP326	Ascomycota	Leotiomycetes	Rhytismatales	Rhytismataceae	Colpoma	Colpoma_sp	0	0	0	0	0.109409	0	0	0	0	0	0	0	0	0	0	0	0	0	0	0	0	0	0	0
SP327	Ascomycota	Dothideomycetes	Mycosphaerellales	Teratosphaeriaceae	Constantinomyces	Constantinomyces_patonensis	0	0.101163	0	0	0	0	0	0	0	0	0	0	0	0	0	0	0	0	0	0	0	0	0	0
SP328	Basidiomycota	Agaricomycetes	Polyporales	Fomitopsidaceae	Fomitopsis	Fomitopsis_cajanderi	0	0	0	0	0	0	0	0	0	0	0.0502892	0	0	0	0	0	0	0	0	0	0	0	0	0
SP329	Ascomycota	Eurotiomycetes	Chaetothyriales	Trichomeriaceae	Knufia	Knufia_sp	0	0	0	0	0	0	0	0.0965717	0	0	0	0	0	0	0	0	0	0	0	0	0	0	0	0
SP330	Ascomycota	Dothideomycetes	Myriangiales	Myriangiaceae	Myriangium	Myriangium_sp	0	0	0.110865	0	0	0	0	0	0	0	0	0	0	0	0	0	0	0	0	0	0	0	0	0
SP331	Ascomycota	Dothideomycetes	Pleosporales	Didymellaceae	Neoascochyta	Neoascochyta_sp	0	0	0	0	0	0	0	0	0	0	0.0502892	0	0	0	0	0	0	0	0	0	0	0	0	0
SP332	Ascomycota	Leotiomycetes	Helotiales	Gelatinodiscaceae	Neobulgaria	Neobulgaria_sp	0	0.101163	0	0	0	0	0	0	0	0	0	0	0	0	0	0	0	0	0	0	0	0	0	0
SP333	Ascomycota	Dothideomycetes	Mycosphaerellales	Teratosphaeriaceae	Neotrimmatostroma	Neotrimmatostroma_paraexcentricum	0	0.101163	0	0	0	0	0	0	0	0	0	0	0	0	0	0	0	0	0	0	0	0	0	0
SP334	Basidiomycota	Agaricomycetes	Boletales	Paxillaceae	Paxillus	Paxillus_involutus	0	0.101163	0	0	0	0	0	0	0	0	0	0	0	0	0	0	0	0	0	0	0	0	0	0
SP335	Basidiomycota	Exobasidiomycetes	Microstromatales	Quambalariaceae	Quambalaria	Quambalaria_cyanescens	0	0	0	0	0	0	0	0	0	0	0	0	0	0	0	0	0	0.0581226	0	0	0	0	0	0
SP336	Basidiomycota	Tremellomycetes	Cystofilobasidiales	Mrakiaceae	Tausonia	Tausonia_pullulans	0	0	0	0	0	0	0	0	0.0772201	0	0	0	0	0	0	0	0	0	0	0	0	0	0	0
SP337	Ascomycota	Eurotiomycetes	Onygenales	Arthrodermataceae	Trichophyton	Trichophyton_mentagrophytes	0	0	0	0	0	0	0	0	0.0772201	0	0	0	0	0	0	0	0	0	0	0	0	0	0	0
SP338	Ascomycota	Lecanoromycetes	Acarosporales	Acarosporaceae	Acarospora	Acarospora_rosulata	0	0	0	0	0	0	0	0	0	0	0.0251446	0	0	0	0	0	0	0	0	0	0	0	0	0
SP339	Basidiomycota	Tremellomycetes	Tremellales	Tremellaceae	Bulleromyces	Bulleromyces_sp	0	0	0	0	0	0	0	0	0	0	0	0	0	0	0	0	0	0.0290613	0	0	0	0	0	0
SP340	Basidiomycota	Tremellomycetes	Cystofilobasidiales	Cystofilobasidiales_fam_Incertae_sedis	Cystofilobasidiales_gen_Incertae_sedis	Cystofilobasidiales_sp	0	0	0	0	0	0	0	0	0	0	0	0	0	0	0	0	0	0.0290613	0	0	0	0	0	0
SP341	Ascomycota	Dothideomycetes	Capnodiales	Davidiellaceae	Davidiellaceae_gen_Incertae_sedis	Davidiellaceae_sp	0	0.0505817	0	0	0	0	0	0	0	0	0	0	0	0	0	0	0	0	0	0	0	0	0	0
SP342	Basidiomycota	Agaricomycetes	Cantharellales	Hydnaceae	Hydnum	Hydnum_mulsicolor	0	0	0	0	0	0	0	0	0	0	0	0	0	0	0	0	0	0	0	0.0307031	0	0	0	0
SP343	Ascomycota	Lecanoromycetes	Pertusariales	Megasporaceae	Lobothallia	Lobothallia_sp	0	0	0.0554324	0	0	0	0	0	0	0	0	0	0	0	0	0	0	0	0	0	0	0	0	0
SP344	Ascomycota	Eurotiomycetes	Eurotiales	Aspergillaceae	Penicillium	Penicillium_sajarovii	0	0	0	0	0	0	0	0	0	0	0.0251446	0	0	0	0	0	0	0	0	0	0	0	0	0
SP345	Ascomycota	Dothideomycetes	Dothideales	Saccotheciaceae	Pseudoseptoria	Pseudoseptoria_sp	0	0	0	0	0	0	0	0	0	0	0.0251446	0	0	0	0	0	0	0	0	0	0	0	0	0
SP346	Ascomycota	Eurotiomycetes	Eurotiales	Trichocomaceae	Talaromyces	Talaromyces_piceae	0	0	0	0	0	0.0819672	0	0	0	0	0	0	0	0	0	0	0	0	0	0	0	0	0	0

## Sheet: Statistics_Fig1_necrosis
Necrosis size (t-tests with Benjamini-Hochberg correction)
Parameter	adjusted_p_value		BAG vs. FREE
4-4 sequenced samples
AREA_mm2	0.0323573	*	Necrosis sizes
Perimeter_mm	0.0487668	*	only with sequenced samples
All 8-8 samples
AREA_mm2	0.00517926	**	Necrosis sizes
Perimeter_mm	0.0102377	*	All eight samples

## Sheet: Stat_pre-treat_planteye_Fig_S2
Reflectance and morphological parameters (t-tests with Benjamini-Hochberg correction)
Parameter	adjusted_p_value
Canopy_Light_Penetration_Depth_mm	0.920796
Convex_Hull_Area_Coverage_percentage	0.813115
Convex_Hull_Area_mmÂ˛	0.784039
Convex_Hull_Aspect_Ratio_	0.761258
Convex_Hull_Circumference_mm	0.761258
Convex_Hull_Maximum_Width_mm	0.761258
Digital_Biomass_mmÂł	0.852327
GLI_0.2_0_percentage	0.822258
GLI_0.33_0.66_percentage	0.822258
GLI_0.66_1_percentage	0.761258
GLI_0_0.33_percentage	0.813115
GLI_1_0.2_percentage	0.965145
GLI_1_1_percentage	0.822258
GLI_Average_	0.920796
Hue_0_20_percentage	0.822258
Hue_165_330_percentage	0.852327
Hue_20_40_percentage	0.852327
Hue_330_360_percentage	0.920796
Hue_40_75_percentage	0.761258
Hue_75_165_percentage	0.761258
Hue_Average_Â.	0.761258
Lightness_0_0_percentage	NA
Lightness_0_25_percentage	0.813115
Lightness_100_100_percentage	NA
Lightness_25_50_percentage	0.822258
Lightness_50_75_percentage	0.761258
Lightness_75_100_percentage	0.761258
Lightness_Average_percentage	0.813115
NDVI_0.33_0.66_percentage	0.920796
NDVI_0.66_1_percentage	0.822258
NDVI_0.9_0_percentage	0.813115
NDVI_0.99_0_percentage	NA
NDVI_0_0.33_percentage	0.852327
NDVI_1_0.9_percentage	NA
NDVI_1_0.99_percentage	NA
NDVI_1_1_percentage	0.980098
NDVI_Average_	0.822258
NPCI_0.2_0.4_percentage	0.813115
NPCI_0.2_0_.percentage.	0.813115
NPCI_0.4_0.6_percentage	0.761258
NPCI_0.6_1_percentage	0.784039
NPCI_0_0.2_percentage	0.761258
NPCI_1_0.2_percentage	0.852327
NPCI_Average_	0.761258
Plant_Height_Averaged_mm	0.852327
Plant_Height_Max_mm	0.868344
Projected_Leaf_Area_mmÂ˛	0.852327
PSRI_0.2_0_percentage	0.813115
PSRI_0.2_4_percentage	0.761258
PSRI_0.4_0.2_percentage	0.906706
PSRI_0.8_0.4_percentage	0.965145
PSRI_0_0.2_percentage	0.761258
PSRI_4_0.8_percentage	0.927385
PSRI_Average_	0.761258
Saturation_0_0_percentage	NA
Saturation_0_25_percentage	0.813115
Saturation_100_100_percentage	0.813115
Saturation_25_50_percentage	0.761258
Saturation_50_75_percentage	0.761258
Saturation_75_100_percentage	0.822258
Saturation_Average_percentage	0.761258
Surface_Angle_Average_Â.	0.998002
Voxel_Volume_Total_mmÂł	0.852327
X3D_Leaf_Area_mmÂ˛	0.852327

## Sheet: Fungal_taxa_ANOVA_Fig_S4
one-way ANOVA
Variable	Df	Sum_Sq	Mean_Sq	F_value	Pr_F
Ascomycota	5	4795.21	959.043	8.82917	0.000225073
Basidiomycota	5	4119.2	823.839	5.84331	0.00223576
Exophiala	5	4.73931	0.947863	4.29497	0.00953512
Pleosporales	5	5735.33	1147.07	3.58425	0.0200391
Leotiomycetes	5	94.5519	18.9104	2.07902	0.115509
Sordariomycetes	5	18.3236	3.66471	1.13873	0.37609
TUKEY POST-HOC TEST
Variable	Comparison	diff	lwr	upr	p adj
Ascomycota	BDN-BAN	40.1435	16.7226	63.5643	0.000437921
Ascomycota	BDN-BAI	36.1321	12.7112	59.5529	0.00136554
Basidiomycota	BDN-BAN	-38.4682	-65.1512	-11.7851	0.00269256
Ascomycota	BAN-FDN	-31.774	-55.1948	-8.35312	0.0047746
Exophiala	BDN-FAI	-1.32674	-2.38243	-0.271053	0.00934362
Basidiomycota	BDN-BAI	-32.5404	-59.2235	-5.85736	0.0119835
Ascomycota	BAI-FDN	-27.7625	-51.1834	-4.34169	0.0150376
Exophiala	BAI-FAI	-1.19431	-2.24999	-0.138617	0.0214839
Basidiomycota	BAN-FDN	29.6034	2.92035	56.2865	0.0247866
Exophiala	FDN-FAI	-1.16265	-2.21834	-0.106961	0.0261349
Pleosporales	BDN-BAI	42.8227	2.62157	83.0239	0.0330187
Pleosporales	BDN-BAN	42.5841	2.38294	82.7853	0.0343038
Pleosporales	BDN-FAN	42.2409	2.03979	82.4421	0.0362352
Pleosporales	BDN-FAI	41.0137	0.812591	81.2149	0.044015
Exophiala	BAN-FAI	-1.0445	-2.10019	0.0111859	0.0534319
Ascomycota	BDN-FAN	22.8216	-0.599205	46.2425	0.0586601
Ascomycota	BDN-FAI	22.4231	-0.997762	45.8439	0.0651643
Basidiomycota	BAI-FDN	23.6757	-3.00739	50.3587	0.0994371
Leotiomycetes	BDN-FAI	-5.70305	-12.4805	1.07438	0.129671
Leotiomycetes	BDN-FAN	-5.57369	-12.3511	1.20374	0.14442
Basidiomycota	BAN-FAI	21.2632	-5.41987	47.9462	0.1663
Basidiomycota	BAN-FAN	20.3326	-6.35044	47.0157	0.200511
Ascomycota	BAN-FAI	-17.7204	-41.1413	5.70044	0.206268
Pleosporales	BDN-FDN	30.3458	-9.85533	70.547	0.208172
Ascomycota	BAN-FAN	-17.3219	-40.7427	6.09899	0.225266
Exophiala	FAN-FAI	-0.766803	-1.82249	0.288886	0.240939
Basidiomycota	BDN-FAN	-18.1355	-44.8186	8.54752	0.302555
Sordariomycetes	FDN-FAN	2.73751	-1.29386	6.76888	0.303428
Basidiomycota	BDN-FAI	-17.205	-43.888	9.47809	0.354929
Ascomycota	FDN-FAN	14.4521	-8.96873	37.873	0.400184
Ascomycota	FDN-FAI	14.0536	-9.36729	37.4744	0.429387
Ascomycota	BAI-FAI	-13.709	-37.1298	9.71187	0.455411
Basidiomycota	BAI-FAI	15.3354	-11.3476	42.0185	0.47457
Ascomycota	BAI-FAN	-13.3104	-36.7313	10.1104	0.486295
Sordariomycetes	BAI-FDN	-2.22341	-6.25478	1.80795	0.517439
Leotiomycetes	BAI-FAI	-3.72185	-10.4993	3.05558	0.52189
Basidiomycota	BAI-FAN	14.4049	-12.2782	41.0879	0.539416
Sordariomycetes	BDN-FDN	-2.15235	-6.18372	1.87901	0.550688
Exophiala	BDN-FAN	-0.559939	-1.61563	0.49575	0.557338
Leotiomycetes	BAI-FAN	-3.59249	-10.3699	3.18493	0.557973
Leotiomycetes	BDN-BAN	-3.33007	-10.1075	3.44736	0.631912
Leotiomycetes	BDN-FDN	-3.03814	-9.81557	3.73929	0.712572
Sordariomycetes	BAN-FDN	-1.66503	-5.6964	2.36633	0.774661
Exophiala	BAI-FAN	-0.427502	-1.48319	0.628187	0.788128
Leotiomycetes	FDN-FAI	-2.66491	-9.44233	4.11252	0.80714
Exophiala	FDN-FAN	-0.395846	-1.45154	0.659843	0.835116
Leotiomycetes	FDN-FAN	-2.53555	-9.31298	4.24188	0.836369
Ascomycota	BDN-FDN	8.36953	-15.0513	31.7904	0.860168
Leotiomycetes	BAN-FAI	-2.37298	-9.1504	4.40445	0.869846
Sordariomycetes	FAN-FAI	-1.40632	-5.43768	2.62505	0.871531
Basidiomycota	FDN-FAN	-9.27079	-35.9538	17.4123	0.873356
Basidiomycota	BDN-FDN	-8.86475	-35.5478	17.8183	0.892252
Leotiomycetes	BAN-FAN	-2.24362	-9.02104	4.53381	0.893649
Sordariomycetes	FDN-FAI	1.33119	-2.70017	5.36256	0.894629
Basidiomycota	FDN-FAI	-8.34022	-35.0233	18.3428	0.914159
Pleosporales	BAI-FDN	-12.4769	-52.6781	27.7243	0.916436
Pleosporales	BAN-FDN	-12.2383	-52.4394	27.9629	0.922388
Pleosporales	FDN-FAN	11.8951	-28.306	52.0963	0.930484
Leotiomycetes	BDN-BAI	-1.98119	-8.75862	4.79623	0.933706
Exophiala	BDN-BAN	-0.282239	-1.33793	0.77345	0.953638
Sordariomycetes	BAN-FAN	1.07248	-2.95889	5.10384	0.954564
Pleosporales	FDN-FAI	10.6679	-29.5332	50.8691	0.95503
Exophiala	BAN-FAN	-0.2777	-1.33339	0.777989	0.956616
Basidiomycota	BAN-BAI	5.92774	-20.7553	32.6108	0.978778
Sordariomycetes	BAI-FAI	-0.892222	-4.92359	3.13915	0.979122
Sordariomycetes	BDN-FAI	-0.82116	-4.85253	3.21021	0.985506
Leotiomycetes	BAN-BAI	1.34888	-5.42855	8.12631	0.986928
Ascomycota	BAN-BAI	-4.01143	-27.4323	19.4094	0.993384
Leotiomycetes	BAI-FDN	-1.05695	-7.83437	5.72048	0.995714
Exophiala	BDN-FDN	-0.164093	-1.21978	0.891596	0.99578
Sordariomycetes	BDN-FAN	0.585157	-3.44621	4.61652	0.996938
Exophiala	BAN-BAI	0.149802	-0.905887	1.20549	0.997248
Sordariomycetes	BAN-BAI	0.55838	-3.47299	4.58975	0.997546
Sordariomycetes	BAI-FAN	0.514095	-3.51727	4.54546	0.998343
Exophiala	BDN-BAI	-0.132437	-1.18813	0.923252	0.998468
Sordariomycetes	BDN-BAN	-0.487318	-4.51869	3.54405	0.998717
Exophiala	BAN-FDN	0.118147	-0.937543	1.17384	0.999114
Sordariomycetes	BAN-FAI	-0.333842	-4.36521	3.69753	0.999796
Pleosporales	BAI-FAI	-1.80898	-42.0101	38.3922	0.99999
Leotiomycetes	BAN-FDN	0.291931	-6.4855	7.06936	0.999992
Pleosporales	BAN-FAI	-1.57035	-41.7715	38.6308	0.999995
Basidiomycota	FAN-FAI	0.930569	-25.7525	27.6136	0.999997
Pleosporales	FAN-FAI	-1.2272	-41.4284	38.974	0.999999
Exophiala	BAI-FDN	-0.0316558	-1.08734	1.02403	0.999999
Leotiomycetes	FAN-FAI	-0.129359	-6.90679	6.64807	1
Sordariomycetes	BDN-BAI	0.0710621	-3.96031	4.10243	1
Ascomycota	FAN-FAI	-0.398557	-23.8194	23.0223	1
Pleosporales	BAI-FAN	-0.581779	-40.7829	39.6194	1
Pleosporales	BAN-FAN	-0.343152	-40.5443	39.858	1
Pleosporales	BAN-BAI	0.238627	-39.9625	40.4398	1

## Sheet: Fig_6_S5_lifestyles_statistics
ANOVA			Abundance						Richness
Rarefied abundance	p		Tukey Test						Tukey Test
endophytes	0.000802		Comparison	diff	lwr	upr	p adj		Comparison	diff	lwr	upr	p adj
plant pathogens	0.000161		endophyte						endophyte
saprotrophs	0.261		BDN-BAI	990.75	247.977	1733.52	0.005567		FDN-BAI	17.25	2.70328	31.7967	0.0149921
Sydowia	0.211		FAN-BDN	-965	-1707.77	-222.227	0.0070289		FDN-FAN	13.25	-1.29672	27.7967	0.086445
uncertain	2.9e-07		FDN-BAI	898.5	155.727	1641.27	0.0127971		FDN-BAN	13	-1.54672	27.5467	0.0957593
other	0.101		FDN-FAN	872.75	129.977	1615.52	0.0161091		BDN-BAI	12.75	-1.79672	27.2967	0.10595
			FAI-BDN	-856	-1598.77	-113.227	0.0186966		FAI-BAI	10.5	-4.04672	25.0467	0.246497
ANOVA			FDN-FAI	763.75	20.9773	1506.52	0.0418292		FAN-BDN	-8.75	-23.2967	5.79672	0.426833
Richness	p		BDN-BAN	601.5	-141.273	1344.27	0.154896		BDN-BAN	8.5	-6.04672	23.0467	0.457219
endophytes	0.0132		FDN-BAN	509.25	-233.523	1252.02	0.294165		FDN-FAI	6.75	-7.79672	21.2967	0.683509
plant pathogens	0.938		BAN-BAI	389.25	-353.523	1132.02	0.569435		FAN-FAI	-6.5	-21.0467	8.04672	0.71519
saprotrophs	0.0851		FAN-BAN	-363.5	-1106.27	379.273	0.635655		FAI-BAN	6.25	-8.29672	20.7967	0.74597
Sydowia	0.446		FAI-BAN	-254.5	-997.273	488.273	0.879502		FDN-BDN	4.5	-10.0467	19.0467	0.917471
uncertain	0.0176		FAI-BAI	134.75	-608.023	877.523	0.991392		BAN-BAI	4.25	-10.2967	18.7967	0.933849
other	0.00896		FAN-FAI	-109	-851.773	633.773	0.996776		FAN-BAI	4	-10.5467	18.5467	0.948033
			FDN-BDN	-92.25	-835.023	650.523	0.99854		FAI-BDN	-2.25	-16.7967	12.2967	0.995875
NMDS			FAN-BAI	25.75	-717.023	768.523	0.999997		FAN-BAN	-0.25	-14.7967	14.2967	1
adonis (treatment)	r2
all fungi	0.47704		plant pathogen						plant pathogen
endophyte	0.4413		FAI-BDN	-1539.75	-2421.66	-657.838	0.0003552		BDN-BAI	4	-11.0281	19.0281	0.95447
ppath	0.43567		BDN-BAI	1479	597.088	2360.91	0.0005587		BDN-BAN	3.75	-11.2781	18.7781	0.965145
saprotroph	0.37736		FAN-BDN	-1417.25	-2299.16	-535.338	0.0008889		FAI-BAI	3	-12.0281	18.0281	0.98675
uncertain	0.51684		BDN-BAN	1211	329.088	2092.91	0.0042722		FDN-BAI	3	-12.0281	18.0281	0.98675
other	0.43454		FDN-FAI	821.25	-60.6616	1703.16	0.0764655		FAI-BAN	2.75	-12.2781	17.7781	0.991047
			FDN-BAI	760.5	-121.412	1642.41	0.115045		FDN-BAN	2.75	-12.2781	17.7781	0.991047
			FDN-BDN	-718.5	-1600.41	163.412	0.150741		FAN-BDN	-2.75	-17.7781	12.2781	0.991047
			FDN-FAN	698.75	-183.162	1580.66	0.170491		FAN-FAI	-1.75	-16.7781	13.2781	0.998928
			FDN-BAN	492.5	-389.412	1374.41	0.504534		FDN-FAN	1.75	-13.2781	16.7781	0.998928
			FAI-BAN	-328.75	-1210.66	553.162	0.838348		FAN-BAI	1.25	-13.7781	16.2781	0.999791
			BAN-BAI	268	-613.912	1149.91	0.922917		FAN-BAN	1	-14.0281	16.0281	0.99993
			FAN-BAN	-206.25	-1088.16	675.662	0.973514		FAI-BDN	-1	-16.0281	14.0281	0.99993
			FAN-FAI	122.5	-759.412	1004.41	0.997512		FDN-BDN	-1	-16.0281	14.0281	0.99993
			FAN-BAI	61.75	-820.162	943.662	0.99991		BAN-BAI	0.25	-14.7781	15.2781	1
			FAI-BAI	-60.75	-942.662	821.162	0.999917		FDN-FAI	-1.77636e-15	-15.0281	15.0281	1
			saprotroph						saprotroph
			FDN-FAN	206.75	-85.6321	499.132	0.26512		FAI-BDN	9.5	-2.18885	21.1889	0.152397
			FDN-BAI	197.75	-94.6321	490.132	0.307317		FDN-BDN	9.5	-2.18885	21.1889	0.152397
			FDN-FAI	180.5	-111.882	472.882	0.399711		BDN-BAN	-8.75	-20.4389	2.93885	0.215075
			FDN-BDN	156.75	-135.632	449.132	0.546492		FAI-BAI	6.75	-4.93885	18.4389	0.469578
			FDN-BAN	108.75	-183.632	401.132	0.839554		FDN-BAI	6.75	-4.93885	18.4389	0.469578
			FAN-BAN	-98	-390.382	194.382	0.888714		FAN-BDN	6.5	-5.18885	18.1889	0.508928
			BAN-BAI	89	-203.382	381.382	0.922417		BAN-BAI	6	-5.68885	17.6889	0.589949
			FAI-BAN	-71.75	-364.132	220.632	0.967507		FAN-BAI	3.75	-7.93885	15.4389	0.905311
			FAN-BDN	-50	-342.382	242.382	0.993431		FAN-FAI	-3	-14.6889	8.68885	0.960807
			BDN-BAN	-48	-340.382	244.382	0.994559		FDN-FAN	3	-8.68885	14.6889	0.960807
			BDN-BAI	41	-251.382	333.382	0.997398		BDN-BAI	-2.75	-14.4389	8.93885	0.972829
			FAN-FAI	-26.25	-318.632	266.132	0.999696		FAN-BAN	-2.25	-13.9389	9.43885	0.988744
			FAI-BDN	-23.75	-316.132	268.632	0.999814		FAI-BAN	0.75	-10.9389	12.4389	0.999942
			FAI-BAI	17.25	-275.132	309.632	0.999962		FDN-BAN	0.75	-10.9389	12.4389	0.999942
			FAN-BAI	-9	-301.382	283.382	0.999999		FDN-FAI	-3.55271e-15	-11.6889	11.6889	1
			Sydowia
			FAI-BAN	-270.5	-711.849	170.849	0.407241		uncertain
			FDN-FAI	257	-184.349	698.349	0.460846		FAI-BDN	11.75	2.69121	20.8088	0.007129
			BAN-BAI	249.5	-191.849	690.849	0.49182		FAN-BDN	8.5	-0.558793	17.5588	0.0732377
			FDN-BAI	236	-205.349	677.349	0.549126		FDN-BDN	6.5	-2.55879	15.5588	0.251819
			FAN-BAN	-234.25	-675.599	207.099	0.556657		FAI-BAN	6.25	-2.80879	15.3088	0.288151
			BDN-BAN	-226.25	-667.599	215.099	0.591242		FAI-BAI	6	-3.05879	15.0588	0.327913
			FDN-FAN	220.75	-220.599	662.099	0.615071		BDN-BAI	-5.75	-14.8088	3.30879	0.370975
			FDN-BDN	212.75	-228.599	654.099	0.649596		BDN-BAN	-5.5	-14.5588	3.55879	0.417079
			FAI-BDN	-44.25	-485.599	397.099	0.99948		FDN-FAI	-5.25	-14.3088	3.80879	0.465822
			FAN-FAI	36.25	-405.099	477.599	0.999804		FAN-FAI	-3.25	-12.3088	5.80879	0.858233
			BDN-BAI	23.25	-418.099	464.599	0.999978		FAN-BAN	3	-6.05879	12.0588	0.893499
			FAI-BAI	-21	-462.349	420.349	0.999987		FAN-BAI	2.75	-6.30879	11.8088	0.923222
			FAN-BAI	15.25	-426.099	456.599	0.999997		FDN-FAN	-2	-11.0588	7.05879	0.979343
			FDN-BAN	-13.5	-454.849	427.849	0.999999		FDN-BAN	1	-8.05879	10.0588	0.999171
			FAN-BDN	-8	-449.349	433.349	1		FDN-BAI	0.75	-8.30879	9.80879	0.999796
									BAN-BAI	-0.25	-9.30879	8.80879	0.999999
			uncertain
			FAN-BDN	2373.25	1360.38	3386.12	8.7e-06		other
			FAI-BDN	2371	1358.13	3383.87	8.9e-06		FDN-BDN	5.75	1.06457	10.4354	0.0113842
			BDN-BAI	-2368.25	-3381.12	-1355.38	9e-06		FDN-BAI	4.5	-0.185431	9.18543	0.0639617
			FDN-FAN	-2038.5	-3051.37	-1025.63	6.44e-05		BDN-BAN	-4.5	-9.18543	0.185431	0.0639617
			FDN-FAI	-2036.25	-3049.12	-1023.38	6.53e-05		FAI-BDN	4.25	-0.435431	8.93543	0.0884274
			FDN-BAI	-2033.5	-3046.37	-1020.63	6.64e-05		BAN-BAI	3.25	-1.43543	7.93543	0.283076
			BDN-BAN	-1385.25	-2398.12	-372.376	0.0044338		FDN-FAN	3.25	-1.43543	7.93543	0.283076
			FDN-BAN	-1050.5	-2063.37	-37.6262	0.0395239		FAI-BAI	3	-1.68543	7.68543	0.362076
			FAN-BAN	988	-24.8738	2000.87	0.0582875		FAN-BDN	2.5	-2.18543	7.18543	0.551319
			FAI-BAN	985.75	-27.1238	1998.62	0.0590965		FAN-BAN	-2	-6.68543	2.68543	0.750874
			BAN-BAI	-983	-1995.87	29.8738	0.0600994		FAN-FAI	-1.75	-6.43543	2.93543	0.837279
			FDN-BDN	334.75	-678.124	1347.62	0.894293		FDN-FAI	1.5	-3.18543	6.18543	0.906056
			FAN-FAI	2.25	-1010.62	1015.12	1		BDN-BAI	-1.25	-5.93543	3.43543	0.954037
			FAI-BAI	2.75	-1010.12	1015.62	1		FAN-BAI	1.25	-3.43543	5.93543	0.954037
			FAN-BAI	5	-1007.87	1017.87	1		FDN-BAN	1.25	-3.43543	5.93543	0.954037
									FAI-BAN	-0.25	-4.93543	4.43543	0.999977
			other
			BDN-BAI	-165.75	-349.594	18.0937	0.0913675
			BDN-BAN	-153	-336.844	30.8437	0.136649
			FDN-BDN	106.5	-77.3437	290.344	0.466276
			FAN-BAI	-98.75	-282.594	85.0937	0.544545
			FAI-BDN	92.75	-91.0937	276.594	0.606787
			FAN-BAN	-86	-269.844	97.8437	0.67647
			FAI-BAI	-73	-256.844	110.844	0.800953
			FAN-BDN	67	-116.844	250.844	0.850331
			FAI-BAN	-60.25	-244.094	123.594	0.897519
			FDN-BAI	-59.25	-243.094	124.594	0.903686
			FDN-BAN	-46.5	-230.344	137.344	0.963117
			FDN-FAN	39.5	-144.344	223.344	0.981657
			FAN-FAI	-25.75	-209.594	158.094	0.997412
			FDN-FAI	13.75	-170.094	197.594	0.999876
			BAN-BAI	-12.75	-196.594	171.094	0.999915
